# Supplementary material for: Crystal structure of Na4Co7−xAl0.67x(As1−yPyO4)6 (x = 1.60; y = 0.116)
Source: Acta Crystallogr E Crystallogr Commun. 2016 Mar 15;72(Pt 4):495–7. doi: 10.1107/S205698901600400X (PMC4910343; doi:10.1107/S205698901600400X)
Supplement: Supplementary file 1 [file e-72-00495-sup1.cif]

##############################################################################
#                                                                            #
# This CIF contains the data in a paper accepted for publication in          #
# Acta Crystallographica Section E. It conforms to the requirements of       #
# Notes for Authors for Acta Crystallographica Section E, and has been       #
# peer reviewed under the auspices of the IUCr Commission on Journals.       #
#                                                                            #
# Full details of the Crystallographic Information File format               #
# are given in the paper "The Crystallographic Information File (CIF):       #
# a New Standard Archive File for Crystallography" by S. R. Hall, F. H.      #
# Allen and I. D. Brown [Acta Cryst. (1991), A47, 655-685].                  #
#                                                                            #
# The current version of the core CIF dictionary is obtainable from          #
# ftp://ftp.iucr.org/pub/cif_core.dic.                                       #
#                                                                            #
# Software is freely available for graphical display of the structure(s)     #
# in this CIF. For information consult the CIF software page                 #
# http://www.iucr.org/resources/cif/software.                                #
#                                                                            #
# This file may be used for bona fide research purposes within the           #
# scientific community so long as proper attribution is given to the journal # 
# article from which it was obtained.                                        #
#                                                                            #
##############################################################################
data_I
_audit_creation_method     'SHELXL-2014/7'
_journal_date_recd_electronic     2016-03-03
_journal_date_accepted     2016-03-09
_journal_name_full     'Acta Crystallographica, Section E'
_journal_year     2016
_journal_volume     72
_journal_issue      4
_journal_page_first     495
_journal_page_last     497
_journal_paper_category     GI
_journal_paper_doi     10.1107/S205698901600400X
_journal_coeditor_code     BR2258
_publ_contact_author_name     'Dr. Abderrahmen Guesmi'
_publ_contact_author_address
;
Universit\'e de Tunis El Manar, Facult\'e des Sciences, Laboratoire de
Cristallochimie et Thermodynamique appliqu\'ee, El Manar II, 2092,
Tunis, Tunisia.
Laboratory of crystal chemistry and applied thermodynamics
Al-Baha University, Faculty of Sciences and Arts in Al Mukhwah,
Al Mukhwah, Al Baha Region, Kingdom of Saudi Arabia.
;
_publ_contact_author_email     abderrahmen.guesmi@ipeim.rnu.tn
_publ_contact_author_fax     '216 (71) 88 50 08'
_publ_contact_author_phone     '216 (98) 67 62 47'
_publ_section_title
;
Na~4~Co~7 -~ <i>~x~</i>Al~0.67x~(As~1 -~ <i>~y~</i>P<i>~y~</i>O~4~)~6~ (<i>x</i>
= 1.60; <i>y</i> = 0.116)
;
loop_
    _publ_author_name
    _publ_author_footnote
    _publ_author_address
    'Issaoui, Chokri' .
;
Universit\'e de Tunis El Manar, Facult\'e des Sciences
Laboratoire de Mat'eriaux, Cristallochimie et Thermodynamique Appliqu\'ee
El Manar II
2092 Tunis
Tunisia
;
    'Chebbi, Hammouda' .
;
Universit\'e de Tunis El Manar, Facult\'e des Sciences
Laboratoire de Mat'eriaux, Cristallochimie et Thermodynamique Appliqu\'ee
El Manar II
2092 Tunis
Tunisia
Universit\'e de Tunis
Institut Pr\'eparatoire aux Etudes d'Ing\'enieurs de Tunis
Rue Jawaher Lel Nehru
1089 Montfleury
Tunis
Tunisia
;
    'Guesmi, Abderrahmen' .
;
Universit\'e de Tunis El Manar, Facult\'e des Sciences
Laboratoire de Mat'eriaux, Cristallochimie et Thermodynamique Appliqu\'ee
El Manar II
2092 Tunis
Tunisia
Al-Baha University
Faculty of Sciences and Arts in Al Mukhwah
Al Mukhwah
Al Baha Region
Kingdom of Saudi Arabia
;
_publ_section_synopsis
;
Tetrasodium hepta(cobalt/aluminium) hexa(arsenate/phosphate) is a new member of
the isostructural family of compounds with the general formula
<i>A</i>~4~<i>M</i>~7~(<i>X</i>O~4~)~6~ (<i>A</i>: Na, K; <i>M</i>: Ni, Co;
<i>X</i>: P, As). The proposed structural model is based both on a careful
investigation of the crystal data, as well as validation tools by means of
bond-valence-sum (BVS) and charge-distribution (CHARDI) calculations.
;
_database_code_depnum_ccdc_archive     'CCDC 1462882'
_chemical_name_systematic
;
Tetrasodium hepta(cobalt/aluminium)
hexa(arsenate/phosphate)
;
_chemical_name_common     ?
_chemical_formula_moiety     ?
_chemical_formula_sum     'Al1.08 As5.30 Co5.40 Na4 O24 P0.70'
_chemical_formula_iupac     'Na4 Co5.40 Al1.07 (As0.883 P0.116 O4)6'
_chemical_formula_weight     1242.08
_chemical_melting_point     ?
_shelx_space_group_comment
;
The symmetry employed for this shelxl refinement is uniquely defined
by the following loop, which should always be used as a source of
symmetry information in preference to the above space-group names.
They are only intended as comments.
;
_space_group_crystal_system     monoclinic
_space_group_name_H-M_alt     'C 2/m'
_space_group_name_Hall     '-C 2y'
loop_
    _space_group_symop_operation_xyz
    'x, y, z'
    '-x, y, -z'
    'x+1/2, y+1/2, z'
    '-x+1/2, y+1/2, -z'
    '-x, -y, -z'
    'x, -y, z'
    '-x+1/2, -y+1/2, -z'
    'x+1/2, -y+1/2, z'
_cell_length_a     10.5797(2)
_cell_length_b     14.5528(3)
_cell_length_c     6.6441(3)
_cell_angle_alpha     90
_cell_angle_beta     105.608(9)
_cell_angle_gamma     90
_cell_volume     985.23(7)
_cell_formula_units_Z     2
_cell_measurement_reflns_used     25
_cell_measurement_theta_min     11.95
_cell_measurement_theta_max     14.80
_cell_measurement_temperature     293(2)
_exptl_crystal_description     parallelepiped
_exptl_crystal_colour     pink
_exptl_crystal_size_max     0.300
_exptl_crystal_size_mid     0.200
_exptl_crystal_size_min     0.200
_exptl_crystal_density_diffrn     4.187
_exptl_crystal_density_meas     ?
_exptl_crystal_density_method     ?
_exptl_crystal_F_000     1162
_exptl_absorpt_coefficient_mu     13.601
_exptl_absorpt_correction_type     psi-scan
_exptl_absorpt_process_details
;
(North <i>et al.</i>, 1968)
;
_shelx_estimated_absorpt_T_min     0.106
_shelx_estimated_absorpt_T_max     0.172
_exptl_absorpt_correction_T_min     0.0546
_exptl_absorpt_correction_T_max     0.1397
_diffrn_ambient_temperature     293(2)
_diffrn_radiation_type     MoK\a
_diffrn_radiation_wavelength     0.71073
_diffrn_measurement_device_type     'Enraf--Nonius CAD-4'
_diffrn_measurement_method     \w/2\q
_diffrn_detector_area_resol_mean     ?
_diffrn_reflns_number     2409
_diffrn_reflns_av_R_equivalents     0.0267
_diffrn_reflns_theta_min     2.440
_diffrn_reflns_theta_max     26.972
_diffrn_reflns_theta_full     25.242
_diffrn_measured_fraction_theta_max     1.000
_diffrn_measured_fraction_theta_full     1.000
_diffrn_reflns_limit_h_min     -13
_diffrn_reflns_limit_h_max     13
_diffrn_reflns_limit_k_min     -1
_diffrn_reflns_limit_k_max     18
_diffrn_reflns_limit_l_min     -8
_diffrn_reflns_limit_l_max     8
_diffrn_standards_number     2
_diffrn_standards_interval_count     120
_diffrn_standards_interval_time     ?
_diffrn_standards_decay_%     1
loop_
    _diffrn_standard_refln_index_h
    _diffrn_standard_refln_index_k
    _diffrn_standard_refln_index_l
    2 0 -4
    -6 0 -1
_reflns_number_total     1124
_reflns_number_gt     894
_reflns_threshold_expression     'I > 2\s(I)'
_refine_ls_structure_factor_coef     Fsqd
_refine_ls_matrix_type     full
_refine_ls_R_factor_all     0.0450
_refine_ls_R_factor_gt     0.0297
_refine_ls_wR_factor_gt     0.0765
_refine_ls_wR_factor_ref     0.0830
_refine_ls_goodness_of_fit_ref     1.065
_refine_ls_restrained_S_all     1.064
_refine_ls_number_reflns     1124
_refine_ls_number_parameters     117
_refine_ls_number_restraints     2
_refine_ls_hydrogen_treatment     undef
_refine_ls_weighting_scheme     calc
_refine_ls_weighting_details
             'w=1/[\s^2^(Fo^2^)+(0.0401P)^2^+10.5538P] where P=(Fo^2^+2Fc^2^)/3'
_atom_sites_solution_hydrogens     .
_atom_sites_solution_primary     ?
_atom_sites_solution_secondary     ?
_refine_ls_shift/su_max     0.000
_refine_ls_shift/su_mean     0.000
_refine_diff_density_max     0.806
_refine_diff_density_min     -0.853
_refine_ls_extinction_method     .
_refine_ls_extinction_coef     .
loop_
    _atom_type_symbol
    _atom_type_description
    _atom_type_scat_dispersion_real
    _atom_type_scat_dispersion_imag
    _atom_type_scat_source
    'O' 'O' 0.0106 0.0060
                         'International Tables Vol C Tables 4.2.6.8 and 6.1.1.4'
    'As' 'As' 0.0499 2.0058
                         'International Tables Vol C Tables 4.2.6.8 and 6.1.1.4'
    'P' 'P' 0.1023 0.0942
                         'International Tables Vol C Tables 4.2.6.8 and 6.1.1.4'
    'Co' 'Co' 0.3494 0.9721
                         'International Tables Vol C Tables 4.2.6.8 and 6.1.1.4'
    'Al' 'Al' 0.0645 0.0514
                         'International Tables Vol C Tables 4.2.6.8 and 6.1.1.4'
    'Na' 'Na' 0.0362 0.0249
                         'International Tables Vol C Tables 4.2.6.8 and 6.1.1.4'
_computing_data_collection
;
CAD-4 EXPRESS (Duisenberg, 1992; Mac\'i\<cek & Yordanov, 1992)
;
_computing_cell_refinement
;
CAD-4 EXPRESS (Duisenberg, 1992; Mac\'i\<cek & Yordanov, 1992)
;
_computing_data_reduction
;
XCAD4 (Harms & Wocadlo, 1995)
;
_computing_structure_solution
;
SHELXS97 (Sheldrick, 2008)
;
_computing_structure_refinement
;
SHELXL97 (Sheldrick, 2008)
;
_computing_molecular_graphics
;
DIAMOND (Brandenburg, 2006)
;
_computing_publication_material
;
WinGX (Farrugia, 2012) and publCIF (Westrip, 2010)
;
loop_
    _atom_site_type_symbol
    _atom_site_label
    _atom_site_fract_x
    _atom_site_fract_y
    _atom_site_fract_z
    _atom_site_U_iso_or_equiv
    _atom_site_adp_type
    _atom_site_calc_flag
    _atom_site_occupancy
    _atom_site_disorder_assembly
    _atom_site_disorder_group
    Co Co1 0.0000 0.0000 0.0000 0.0064(9) Uani d 0.189(13) . .
    Al Al1 0.0000 0.0000 0.0000 0.0064(9) Uani d 0.811(13) . .
    Co Co2 -0.5000 0.16324(13) 0.0000 0.0118(6) Uani d 0.605(9) . .
    Al Al2 -0.5000 0.16324(13) 0.0000 0.0118(6) Uani d 0.135(9) . .
    Co Co3 -0.18046(7) 0.18027(5) 0.17925(10) 0.0062(2) Uani d 1 . .
    As As1 -0.32397(10) 0.0000 -0.06479(16) 0.0091(4) Uani d 0.649(7) . .
    P P1 -0.32397(10) 0.0000 -0.06479(16) 0.0091(4) Uani d 0.351(7) . .
    As As2 0.09963(5) 0.17931(4) 0.29004(8) 0.00940(18) Uani d 1 . .
    Na Na1 -0.4220(5) -0.1148(4) -0.5048(8) 0.0258(12) Uani d 0.5 . .
    Na Na2 -0.6741(7) 0.0000 -0.4195(11) 0.0217(16) Uani d 0.5 . .
    Na Na31 -0.084(3) 0.0000 0.469(3) 0.017(2) Uiso d 0.229(19) . .
    Na Na32 -0.036(2) 0.0000 0.487(2) 0.017(2) Uiso d 0.271(19) . .
    O O1 -0.0101(4) 0.0937(3) 0.2026(6) 0.0090(8) Uani d 1 . .
    O O2 -0.3346(4) 0.0895(3) 0.0802(6) 0.0127(8) Uani d 1 . .
    O O3 -0.0063(4) 0.2670(3) 0.2696(6) 0.0100(8) Uani d 1 . .
    O O4 0.1921(4) 0.2070(3) 0.1327(6) 0.0111(8) Uani d 1 . .
    O O5 -0.4356(6) 0.0000 -0.2789(10) 0.0202(14) Uani d 1 . .
    O O6 0.1900(4) 0.1511(3) 0.5228(6) 0.0134(9) Uani d 1 . .
    O O7 -0.1813(6) 0.0000 -0.1116(10) 0.0141(13) Uani d 1 . .
loop_
    _atom_site_aniso_label
    _atom_site_aniso_U_11
    _atom_site_aniso_U_22
    _atom_site_aniso_U_33
    _atom_site_aniso_U_12
    _atom_site_aniso_U_13
    _atom_site_aniso_U_23
    Co1 0.0061(14) 0.0053(15) 0.0075(14) 0.000 0.0013(9) 0.000
    Al1 0.0061(14) 0.0053(15) 0.0075(14) 0.000 0.0013(9) 0.000
    Co2 0.0103(8) 0.0146(10) 0.0102(9) 0.000 0.0021(6) 0.000
    Al2 0.0103(8) 0.0146(10) 0.0102(9) 0.000 0.0021(6) 0.000
    Co3 0.0065(3) 0.0070(4) 0.0048(3) 0.0004(3) 0.0007(3) 0.0005(3)
    As1 0.0070(5) 0.0067(6) 0.0131(6) 0.000 0.0019(4) 0.000
    P1 0.0070(5) 0.0067(6) 0.0131(6) 0.000 0.0019(4) 0.000
    As2 0.0090(3) 0.0115(3) 0.0070(3) -0.0007(2) 0.0010(2) 0.0008(2)
    Na1 0.026(3) 0.020(3) 0.027(3) 0.005(2) 0.001(2) -0.011(2)
    Na2 0.022(4) 0.029(5) 0.018(4) 0.000 0.012(3) 0.000
    O1 0.0112(17) 0.0083(19) 0.0072(18) -0.0014(15) 0.0018(14) -0.0006(16)
    O2 0.0149(19) 0.011(2) 0.0122(19) -0.0039(16) 0.0043(15) -0.0052(17)
    O3 0.0076(18) 0.010(2) 0.0112(19) 0.0023(16) 0.0002(14) -0.0004(16)
    O4 0.0150(19) 0.016(2) 0.0041(18) -0.0056(17) 0.0050(15) -0.0040(16)
    O5 0.019(3) 0.016(4) 0.022(3) 0.000 0.000(3) 0.000
    O6 0.0145(19) 0.023(2) 0.0022(17) 0.0030(18) 0.0009(15) -0.0017(16)
    O7 0.009(3) 0.011(3) 0.023(3) 0.000 0.006(2) 0.000
_geom_special_details
;
 All esds (except the esd in the dihedral angle between two l.s. planes)
 are estimated using the full covariance matrix.  The cell esds are taken
 into account individually in the estimation of esds in distances, angles
 and torsion angles; correlations between esds in cell parameters are only
 used when they are defined by crystal symmetry.  An approximate (isotropic)
 treatment of cell esds is used for estimating esds involving l.s. planes.
;
loop_
    _geom_bond_atom_site_label_1
    _geom_bond_atom_site_label_2
    _geom_bond_site_symmetry_2
    _geom_bond_distance
    _geom_bond_publ_flag
    Co1 O7 5 1.861(6) ?
    Co1 O7 . 1.861(6) ?
    Co1 O1 . 1.939(4) ?
    Co1 O1 5 1.939(4) ?
    Co1 O1 6 1.939(4) ?
    Co1 O1 2 1.939(4) ?
    Co2 O2 2_455 1.999(4) ?
    Co2 O2 . 1.999(4) ?
    Co2 O3 8_455 2.075(4) ?
    Co2 O3 7_455 2.075(4) ?
    Co3 O6 2_556 2.054(4) ?
    Co3 O2 . 2.064(4) ?
    Co3 O4 2 2.080(4) ?
    Co3 O4 8_455 2.092(4) ?
    Co3 O1 . 2.171(4) ?
    Co3 O3 . 2.181(4) ?
    As1 O5 . 1.586(6) ?
    As1 O7 . 1.621(6) ?
    As1 O2 6 1.642(4) ?
    As1 O2 . 1.642(4) ?
    As2 O6 . 1.637(4) ?
    As2 O4 . 1.662(4) ?
    As2 O3 . 1.680(4) ?
    As2 O1 . 1.695(4) ?
    Na1 O5 . 2.276(7) ?
    Na1 O3 3_444 2.298(7) ?
    Na1 O5 5_454 2.441(7) ?
    Na1 O6 5 2.545(7) ?
    Na1 O3 4_445 2.572(8) ?
    Na2 Na1 5_454 2.086(8) ?
    Na2 Na1 2_454 2.086(8) ?
    Na2 O5 . 2.443(10) ?
    Na2 Na31 5_455 2.49(3) ?
    Na2 O5 5_454 2.572(10) ?
    Na2 O2 2_455 2.584(7) ?
    Na2 O2 5_455 2.584(7) ?
    Na2 O6 6_454 2.598(6) ?
    Na2 O6 1_454 2.598(6) ?
    Na2 Na32 5_455 2.98(2) ?
    Na31 Na32 5_556 1.23(5) ?
    Na31 Na31 5_556 1.72(6) ?
    Na31 O6 5_556 2.473(15) ?
    Na31 O6 2_556 2.473(15) ?
    Na31 Na2 5_455 2.49(3) ?
    Na31 O1 . 2.524(17) ?
    Na31 O1 6 2.524(17) ?
    Na31 O1 2_556 2.536(17) ?
    Na31 O1 5_556 2.536(17) ?
    Na32 Na32 5_556 0.73(4) ?
    Na32 Na31 5_556 1.23(5) ?
    Na32 O1 2_556 2.408(13) ?
    Na32 O1 5_556 2.408(13) ?
    Na32 O1 . 2.407(13) ?
    Na32 O1 6 2.407(13) ?
    Na32 O6 5_556 2.727(14) ?
    Na32 O6 2_556 2.727(14) ?
    Na32 Na2 5_455 2.98(2) ?
loop_
    _geom_angle_atom_site_label_1
    _geom_angle_atom_site_label_2
    _geom_angle_atom_site_label_3
    _geom_angle_site_symmetry_1
    _geom_angle_site_symmetry_3
    _geom_angle
    _geom_angle_publ_flag
    O7 Co1 O7 5 . 180.0 ?
    O7 Co1 O1 5 . 88.09(17) ?
    O7 Co1 O1 . . 91.91(17) ?
    O7 Co1 O1 5 5 91.91(17) ?
    O7 Co1 O1 . 5 88.09(17) ?
    O1 Co1 O1 . 5 180.0 ?
    O7 Co1 O1 5 6 88.09(17) ?
    O7 Co1 O1 . 6 91.91(17) ?
    O1 Co1 O1 . 6 89.4(2) ?
    O1 Co1 O1 5 6 90.6(2) ?
    O7 Co1 O1 5 2 91.91(17) ?
    O7 Co1 O1 . 2 88.09(17) ?
    O1 Co1 O1 . 2 90.6(2) ?
    O1 Co1 O1 5 2 89.4(2) ?
    O1 Co1 O1 6 2 180.0(3) ?
    O2 Co2 O2 2_455 . 115.1(3) ?
    O2 Co2 O3 2_455 8_455 105.29(15) ?
    O2 Co2 O3 . 8_455 105.15(15) ?
    O2 Co2 O3 2_455 7_455 105.15(15) ?
    O2 Co2 O3 . 7_455 105.29(15) ?
    O3 Co2 O3 8_455 7_455 121.5(2) ?
    O6 Co3 O2 2_556 . 86.29(16) ?
    O6 Co3 O4 2_556 2 173.90(16) ?
    O2 Co3 O4 . 2 88.41(16) ?
    O6 Co3 O4 2_556 8_455 96.19(16) ?
    O2 Co3 O4 . 8_455 91.84(17) ?
    O4 Co3 O4 2 8_455 80.95(17) ?
    O6 Co3 O1 2_556 . 93.80(16) ?
    O2 Co3 O1 . . 102.77(16) ?
    O4 Co3 O1 2 . 90.31(15) ?
    O4 Co3 O1 8_455 . 162.79(16) ?
    O6 Co3 O3 2_556 . 96.40(16) ?
    O2 Co3 O3 . . 174.29(16) ?
    O4 Co3 O3 2 . 89.15(16) ?
    O4 Co3 O3 8_455 . 92.87(16) ?
    O1 Co3 O3 . . 72.08(15) ?
_shelx_hkl_file
;
   1  -1  -8    0.00 7.13755   1-0.19545 0.02614 0.86789-0.91654-0.49262-0.37714
   3  -1  -8 9.78999 7.95883   1-0.14024 0.11043 0.86911-0.91776-0.49474-0.33749
   5  -1  -8 36.0576 4.21634   1-0.08824 0.19793 0.86343-0.91207-0.50230-0.29239
   7  -1  -8 29.6051 3.99195   1-0.04092 0.29011 0.84964-0.89828-0.51757-0.23959
   6   0  -8 122.198  9.8773   1-0.01547 0.19491 0.89302-0.89283-0.43751-0.33842
   4   0  -8 554.759 19.8196   1-0.07125 0.11119 0.89908-0.89889-0.43538-0.37809
   2   0  -8 471.656 19.2649   1-0.12988 0.03032 0.89894-0.89875-0.43808-0.41292
   0   0  -8 179.803 11.4523   1-0.19046-0.04860 0.89295-0.89276-0.44427-0.44427
   1   1  -8 10.1197 6.96751   1-0.12395-0.04535 0.92123-0.87220-0.38869-0.48109
   3   1  -8 13.8143 6.90716   1-0.05950 0.02969 0.92522-0.87619-0.37712-0.45513
   5   1  -8 39.6035 4.17053   1 0.00369 0.10600 0.92377-0.87474-0.36801-0.42671
   7   1  -8 26.8327 3.98897   1 0.06496 0.18423 0.91676-0.86772-0.36232-0.39486
   6   2  -8 4.14851 7.13638   1 0.08516 0.09429 0.94125-0.84338-0.29204-0.48392
   4   2  -8 112.328 9.28823   1 0.01602 0.02392 0.94539-0.84752-0.30944-0.50405
   2   2  -8 40.3399 3.98765   1-0.05324-0.04631 0.94418-0.84631-0.32764-0.52338
   0   2  -8 14.8416 6.77425   1-0.12259-0.11646 0.93759-0.83973-0.34659-0.54197
   1   3  -8 92.8908 7.60181   1-0.05234-0.11696 0.95779-0.81109-0.28652-0.58328
   3   3  -8 467.034 18.5821   1 0.02171-0.05152 0.96061-0.81390-0.26121-0.57106
   5   3  -8 75.7618  5.8793   1 0.09678 0.01292 0.95773-0.81102-0.23508-0.55965
   7   3  -8 252.867 14.7736   1 0.17338 0.07582 0.94893-0.80222-0.20742-0.54978
   6   4  -8    0.00 7.08689   1 0.18250-0.00305 0.96023-0.76467-0.15467-0.62130
   4   4  -8-0.60181 7.63607   1 0.10072-0.06077 0.96914-0.77359-0.18982-0.62369
   2   4  -8 10.9707 7.75749   1 0.02132-0.12087 0.97139-0.77585-0.22229-0.62876
   1   5  -8 22.4034 7.81336   1 0.01551-0.18481 0.97906-0.73468-0.19156-0.67826
   3   5  -8 248.568 14.9657   1 0.09802-0.12782 0.97734-0.73296-0.15454-0.67775
   5   5  -8 84.1819 7.14307   1 0.18321-0.07351 0.96830-0.72392-0.11446-0.68029
   4   6  -8  336.96 17.1553   1 0.17708-0.13712 0.97464-0.68142-0.08436-0.72917
   2  10  -7 13.7898 8.15816   1 0.25674-0.32640 0.96409-0.47554 0.13446-0.87450
   4  10  -7-6.30593 9.16231   1 0.35769-0.28785 0.92827-0.43972 0.19424-0.89674
   5   9  -7 152.261 10.4812   1 0.38496-0.24537 0.91811-0.47839 0.19427-0.87800
   3   9  -7 36.8213 4.29577   1 0.28226-0.28217 0.95754-0.51783 0.13238-0.85364
   1   9  -7 9.14332 8.36368   1 0.18353-0.32294 0.98267-0.54296 0.07458-0.83337
   0   8  -7 316.848  15.929   1 0.10937-0.31853 0.99385-0.60299 0.01246-0.79001
   2   8  -7 18.8459 6.85103   1 0.20479-0.27445 0.97874-0.58787 0.06662-0.80664
   4   8  -7 -5.5278 8.57684   1 0.30436-0.23452 0.95149-0.56061 0.12539-0.82787
   6   8  -7  181.12 13.5397   1 0.40909-0.19975 0.90872-0.51784 0.18984-0.85479
   7   7  -7 4.45705 9.11647   1 0.42912-0.15004 0.90078-0.55874 0.17966-0.82583
   5   7  -7 4.72919 6.68808   1 0.32213-0.18254 0.94633-0.60429 0.11226-0.79596
   3   7  -7 6.31404 7.14629   1 0.22185-0.22177 0.97506-0.63303 0.05263-0.77387
   1   7  -7 9.59008 3.11569   1 0.12665-0.26607 0.99129-0.64926-0.00108-0.75769
  -1   7  -7 16.6756   6.507   1 0.03527-0.31419 0.99745-0.65543-0.05043-0.74588
  -2   6  -7 380.806 17.5901   1-0.03786-0.31081 0.99361-0.70043-0.11278-0.70229
   0   6  -7 255.612 14.2298   1 0.04910-0.25827 0.99517-0.70198-0.06894-0.70859
   2   6  -7 20.8022 7.97064   1 0.13921-0.20888 0.98839-0.69519-0.02150-0.71850
   4   6  -7 86.5783 6.98037   1 0.23367-0.16384 0.97177-0.67857 0.03110-0.73357
   6   6  -7 360.168 16.6253   1 0.33425-0.12491 0.94250-0.64929 0.09109-0.75602
   8   6  -7 43.7891 4.56533   1 0.44351-0.09468 0.89520-0.60199 0.16158-0.78898
   9   5  -7  168.13 13.2717   1 0.44957-0.03098 0.89319-0.64881 0.13185-0.74048
   7   5  -7 219.391 14.0895   1 0.33862-0.05954 0.94035-0.69598 0.05892-0.70507
   5   5  -7-0.53421 6.38814   1 0.23876-0.09917 0.96880-0.72444-0.00014-0.68355
   3   5  -7 12.2694 3.20357   1 0.14598-0.14590 0.98493-0.74057-0.05036-0.67086
   1   5  -7 12.7898 7.02955   1 0.05793-0.19735 0.99175-0.74739-0.09481-0.66395
  -1   5  -7  354.21 16.4852   1-0.02685-0.25207 0.99077-0.74642-0.13543-0.66085
  -3   5  -7 132.767 9.63604   1-0.10931-0.30911 0.98271-0.73837-0.17351-0.66030
  -2   4  -7 4.63572 7.28375   1-0.10046-0.24821 0.97875-0.78324-0.19941-0.61563
   0   4  -7-0.53028 7.98952   1-0.02087-0.18830 0.98593-0.79041-0.16559-0.61192
   2   4  -7 13.1345 6.46935   1 0.06081-0.13048 0.98663-0.79111-0.12948-0.61050
   4   4  -7 -1.0069  8.0552   1 0.14555-0.07572 0.98029-0.78476-0.08977-0.61267
   6   4  -7 4.21815 6.99502   1 0.23495-0.02562 0.96561-0.77009-0.04426-0.62065
   8   4  -7 16.6883 7.30173   1 0.33195 0.01688 0.93981-0.74428 0.01095-0.63833
   9   3  -7 271.757 14.9528   1 0.30893 0.10965 0.93934-0.79264-0.06065-0.54795
   7   3  -7 861.995 23.5094   1 0.21925 0.05983 0.96060-0.81390-0.10581-0.54033
   5   3  -7 309.984 14.3977   1 0.13609 0.00349 0.97313-0.82644-0.14253-0.54114
   3   3  -7 0.97357 6.23383   1 0.05659-0.05651 0.97877-0.83208-0.17475-0.54645
   1   3  -7 40.8695 3.73328   1-0.02067-0.11875 0.97828-0.83160-0.20443-0.55430
  -1   3  -7 328.297 15.5797   1-0.09645-0.18247 0.97197-0.82530-0.23264-0.56362
  -3   3  -7 148.013 9.78246   1-0.17121-0.24721 0.95990-0.81323-0.26005-0.57375
  -4   2  -7 193.224 13.8037   1-0.23883-0.24935 0.93503-0.83720-0.31684-0.53572
  -2   2  -7 10.2585 3.55432   1-0.16839-0.18028 0.95100-0.85317-0.29524-0.51978
   0   2  -7 401.928 16.2077   1-0.09783-0.11135 0.96143-0.86359-0.27410-0.50339
   2   2  -7  5.7804  5.8996   1-0.02708-0.04259 0.96650-0.86866-0.25331-0.48665
   4   2  -7-6.22607 6.07692   1 0.04395 0.02588 0.96629-0.86844-0.23272-0.46971
   6   2  -7 25.6467 3.26911   1 0.11542 0.09391 0.96076-0.86291-0.21210-0.45279
   8   2  -7 10.8511 6.28052   1 0.18766 0.16117 0.94976-0.85190-0.19100-0.43636
  10   2  -7 254.709 14.6304   1 0.26140 0.22693 0.93293-0.83507-0.16839-0.42144
   9   1  -7 18.0744 6.82484   1 0.13593 0.28265 0.92435-0.87533-0.30700-0.30158
   7   1  -7 84.7185 7.40585   1 0.08137 0.19770 0.93824-0.88923-0.30219-0.34393
   5   1  -7 12.5197 7.10966   1 0.02167 0.11791 0.94613-0.89712-0.30551-0.37813
   3   1  -7 74.6901  6.1726   1-0.04086 0.04093 0.94857-0.89956-0.31355-0.40763
   1   1  -7 6.81595 6.45884   1-0.10509-0.03434 0.94572-0.89671-0.32466-0.43405
  -1   1  -7 131.029  10.163   1-0.17043-0.10849 0.93759-0.88859-0.33799-0.45826
  -3   1  -7 136.307 9.45967   1-0.23653-0.18189 0.92406-0.87506-0.35303-0.48075
  -4   0  -7 486.556 19.9175   1-0.30087-0.18731 0.89206-0.89191-0.40589-0.44664
  -2   0  -7 554.834 19.1404   1-0.23851-0.11016 0.90804-0.90789-0.39599-0.41902
   0   0  -7 224.855 12.3787   1-0.17754-0.03164 0.91830-0.91814-0.38873-0.38873
   2   0  -7 6.18282 5.72699   1-0.11853 0.04886 0.92287-0.92270-0.38498-0.35495
   4   0  -7 251.732 13.7954   1-0.06245 0.13227 0.92152-0.92135-0.38614-0.31626
   6   0  -7 641.088 19.2853   1-0.01092 0.22025 0.91358-0.91341-0.39465-0.27022
   8   0  -7 20.9052 7.48526   1 0.03293 0.31590 0.89734-0.89716-0.41521-0.21212
  10   0  -7 1055.80 26.9283   1 0.06261 0.42572 0.86800-0.86781-0.45778-0.13202
   9  -1  -7    5.73 7.24794   1-0.02739 0.44596 0.82667-0.87533-0.54884-0.05973
   7  -1  -7 80.8046 4.77186   1-0.05297 0.33205 0.86221-0.91087-0.49963-0.14646
   5  -1  -7 18.3489 6.51425   1-0.09153 0.23111 0.88144-0.93010-0.47108-0.21255
   3  -1  -7 87.3306 6.23027   1-0.13804 0.13812 0.89034-0.93900-0.45520-0.26596
   1  -1  -7 6.81764 5.63714   1-0.18967 0.05025 0.89141-0.94008-0.44763-0.31106
  -1  -1  -7 106.455 7.96687   1-0.24476-0.03417 0.88576-0.93444-0.44584-0.35039
  -3  -1  -7 134.492 9.21488   1-0.30227-0.11616 0.87385-0.92254-0.44826-0.38550
  -5  -1  -6 131.715 9.05031   1-0.35050-0.17755 0.88075-0.92947-0.40119-0.35904
  -3  -1  -6 16.2833 6.60148   1-0.29277-0.09578 0.89699-0.94569-0.39794-0.32475
  -1  -1  -6 101.204 7.08428   1-0.23753-0.01152 0.90700-0.95570-0.39901-0.28615
   1  -1  -6 1.96075 6.13814   1-0.18589 0.07634 0.91046-0.95916-0.40604-0.24158
   3  -1  -6 572.999 16.6342   1-0.13969 0.16965 0.90636-0.95505-0.42182-0.18827
   5  -1  -6 107.117 7.35541   1-0.10214 0.27160 0.89227-0.94096-0.45125-0.12131
   7  -1  -6 72.9257 6.22768   1-0.07921 0.38817 0.86201-0.91070-0.50369-0.03134
   9  -1  -6 49.8269 3.78317   1-0.08240 0.53085 0.79761-0.84629-0.59783 0.10033
  11  -1  -6 7.51786 7.82484   1-0.12882 0.71678 0.63877-0.68744-0.76536 0.30540
  10   0  -6 317.853 15.0972   1 0.01349 0.50472 0.85465-0.85449-0.49645 0.01771
   8   0  -6 69.8266 5.06898   1 0.01834 0.36037 0.90659-0.90643-0.40133-0.11494
   6   0  -6 200.686 10.6565   1-0.01085 0.25006 0.92924-0.92908-0.35883-0.19498
   4   0  -6 98.1578 6.48189   1-0.05522 0.15493 0.93987-0.93972-0.33966-0.25168
   2   0  -6 783.242 19.0443   1-0.10747 0.06768 0.94289-0.94275-0.33277-0.29610
   0   0  -6 186.033   10.73   1-0.16430-0.01500 0.93973-0.93959-0.33320-0.33320
  -2   0  -6 725.092  19.383   1-0.22400-0.09480 0.93087-0.93073-0.33844-0.36549
  -4   0  -6 30.4864  3.2915   1-0.28561-0.17269 0.91640-0.91627-0.34710-0.39437
  -6   0  -6 7.83972 7.41046   1-0.34854-0.24926 0.89619-0.89607-0.35832-0.42067
  -5   1  -6 127.149 9.06111   1-0.28315-0.24489 0.92955-0.88058-0.30378-0.45646
  -3   1  -6 17.5835 3.11607   1-0.21609-0.17245 0.94709-0.89812-0.28689-0.43582
  -1   1  -6 115.767 8.78318   1-0.14961-0.09943 0.95921-0.91023-0.27146-0.41372
   1   1  -6 12.5349 6.01762   1-0.08399-0.02556 0.96611-0.91713-0.25787-0.38977
   3   1  -6 515.949 16.1558   1-0.01970 0.04966 0.96791-0.91892-0.24681-0.36331
   5   1  -6 134.385 9.25622   1 0.04233 0.12713 0.96458-0.91560-0.23958-0.33300
   7   1  -6 84.9802 6.84507   1 0.10016 0.20880 0.95593-0.90694-0.23906-0.29598
   9   1  -6 47.8477 3.71182   1 0.14859 0.29987 0.94108-0.89208-0.25284-0.24468
  11   1  -6 18.9433 7.10047   1 0.16846 0.41950 0.91445-0.86545-0.30929-0.15069
  10   2  -6 10.8813 6.83883   1 0.32928 0.18893 0.93537-0.83753-0.03600-0.44276
   8   2  -6  16.005 6.28037   1 0.23666 0.14205 0.95928-0.86144-0.08510-0.43119
   6   2  -6 354.909 14.0728   1 0.15537 0.08384 0.97371-0.87588-0.11890-0.43492
   4   2  -6 172.801 10.3472   1 0.07858 0.02113 0.98155-0.88373-0.14695-0.44440
   2   2  -6 760.353 18.4957   1 0.00402-0.04381 0.98367-0.88585-0.17243-0.45646
   0   2  -6 226.646 11.1416   1-0.06926-0.11003 0.98036-0.88254-0.19669-0.46974
  -2   2  -6-9.98459 6.60808   1-0.14176-0.17704 0.97168-0.87387-0.22042-0.48354
  -4   2  -6 0.52087 6.65007   1-0.21373-0.24457 0.95754-0.85974-0.24402-0.49747
  -6   2  -6 33.4621 3.89991   1-0.28534-0.31246 0.93773-0.83993-0.26775-0.51127
  -5   3  -6 10.9029 7.19016   1-0.21659-0.31145 0.96363-0.81699-0.20921-0.55105
  -3   3  -6-2.46961 5.69618   1-0.14027-0.24827 0.97919-0.83255-0.17916-0.54357
  -1   3  -6 215.513 12.0917   1-0.06259-0.18645 0.98876-0.84211-0.14781-0.53738
   1   3  -6 665.382 18.0819   1 0.01709-0.12663 0.99223-0.84558-0.11428-0.53338
   3   3  -6 1039.69 21.4578   1 0.09984-0.06988 0.98916-0.84250-0.07707-0.53307
   5   3  -6  123.16 9.02044   1 0.18761-0.01815 0.97839-0.83173-0.03347-0.53913
   7   3  -6-16.9288 6.42179   1 0.28439 0.02457 0.95705-0.81038 0.02194-0.55701
   9   3  -6 33.5776 3.39112   1 0.39965 0.04882 0.91667-0.76999 0.10189-0.59942
  11   3  -6 15.1506 9.27777   1 0.56043 0.02753 0.82282-0.67614 0.24155-0.70155
  10   4  -6  7.9781 7.38993   1 0.57434-0.05612 0.80496-0.60945 0.29786-0.77664
   8   4  -6-1.02645 6.49179   1 0.42495-0.04623 0.90301-0.70750 0.17517-0.69148
   6   4  -6  154.15 10.8053   1 0.30564-0.06642 0.95212-0.75661 0.09036-0.64420
   4   4  -6 138.223 8.08409   1 0.20263-0.10292 0.97884-0.78334 0.02656-0.61794
   2   4  -6 12.8648 6.27999   1 0.10899-0.14878 0.99245-0.79695-0.02520-0.60371
   0   4  -6 149.277 10.0465   1 0.02112-0.20041 0.99673-0.80124-0.06969-0.59675
  -2   4  -6 0.95478 6.85186   1-0.06299-0.25580 0.99338-0.79790-0.10961-0.59436
  -4   4  -6 115.358 8.42976   1-0.14454-0.31375 0.98318-0.78770-0.14661-0.59489
  -6   4  -6 16.5281 6.84666   1-0.22427-0.37352 0.96636-0.77088-0.18175-0.59729
  -5   5  -6 87.3739  7.5583   1-0.15391-0.37413 0.98457-0.74025-0.12175-0.63853
  -3   5  -6-11.0418 5.68743   1-0.06950-0.31904 0.99553-0.75120-0.08052-0.64223
  -1   5  -6 451.699 15.6761   1 0.01765-0.26668 0.99895-0.75462-0.03621-0.64901
   1   5  -6 14.1021  6.2323   1 0.10863-0.21817 0.99394-0.74961 0.01271-0.66039
   3   5  -6  658.51 18.5463   1 0.20519-0.17522 0.97863-0.73429 0.06848-0.67864
   5   5  -6 196.608 11.3481   1 0.31006-0.14059 0.94923-0.70489 0.13467-0.70729
   7   5  -6 66.6676 5.18779   1 0.42773-0.11876 0.89770-0.65336 0.21683-0.75192
   9   5  -6 10.1359 8.10955   1 0.56503-0.11656 0.80578-0.56143 0.32275-0.82030
  11   5  -6 4.64426 10.0328   1 0.72745-0.13948 0.63090-0.38655 0.45547-0.91549
  10   6  -6 205.464 14.8945   1 0.68815-0.16993 0.67477-0.38158 0.44192-0.92072
   8   6  -6 82.7702  6.9359   1 0.54575-0.16703 0.81503-0.52184 0.33418-0.85051
   6   6  -6  431.91 16.8802   1 0.41800-0.17878 0.89856-0.60538 0.24111-0.79498
   4   6  -6 70.7958 5.02187   1 0.30344-0.20372 0.94906-0.65588 0.16333-0.75473
   2   6  -6 430.283 15.9246   1 0.19864-0.23843 0.97901-0.68584 0.09731-0.72624
   0   6  -6 185.236 11.6544   1 0.10082-0.28010 0.99482-0.70165 0.03975-0.70622
  -2   6  -6 455.283 16.9867   1 0.00798-0.32677 0.99987-0.70670-0.01183-0.69217
  -4   6  -6 22.7346 3.72691   1-0.08124-0.37705 0.99595-0.70279-0.05920-0.68232
  -5   7  -6 19.5779 8.45863   1-0.09748-0.43055 0.99506-0.65306-0.04456-0.71575
  -3   7  -6 9.17888  6.6902   1-0.00683-0.38171 0.99995-0.65795 0.00501-0.72778
  -1   7  -6 53.1226 4.11309   1 0.08709-0.33612 0.99554-0.65354 0.05823-0.74346
   1   7  -6  59.895 5.19035   1 0.18531-0.29484 0.98024-0.63823 0.11642-0.76412
   3   7  -6  58.331 4.52192   1 0.28923-0.25926 0.95120-0.60919 0.18127-0.79144
   5   7  -6 0.51894 7.32048   1 0.40057-0.23110 0.90345-0.56144 0.25472-0.82736
   7   7  -6 14.5733 8.58713   1 0.52106-0.21209 0.82835-0.48633 0.33824-0.87335
   9   7  -6   56.00 4.92438   1 0.65074-0.20226 0.71154-0.36951 0.43027-0.92785
   8   8  -6 -8.3294 7.79144   1 0.61389-0.23517 0.74407-0.35321 0.41896-0.93531
   6   8  -6 463.158   18.79   1 0.49291-0.25368 0.84364-0.45278 0.33753-0.89141
   4   8  -6 109.163 8.46723   1 0.37797-0.27825 0.91088-0.52002 0.26112-0.85254
   2   8  -6 824.162 22.3953   1 0.26952-0.30930 0.95502-0.56418 0.19146-0.82041
   0   8  -6 188.156 13.0318   1 0.16674-0.34602 0.98220-0.59135 0.12804-0.79452
  -2   8  -6 44.0737 3.97591   1 0.06857-0.38735 0.99621-0.60537 0.06977-0.77379
  -4   8  -6 23.7221 8.62564   1-0.02596-0.43232 0.99938-0.60855 0.01552-0.75707
  -3   9  -6 10.9239 6.83075   1 0.04610-0.43463 0.99677-0.55709 0.07558-0.79837
  -1   9  -6 19.4763 7.58112   1 0.14402-0.39305 0.98463-0.54495 0.13370-0.81896
   1   9  -6  303.22 14.2736   1 0.24564-0.35517 0.95995-0.52026 0.19574-0.84346
   3   9  -6 402.829 17.3209   1 0.35161-0.32164 0.91979-0.48010 0.26227-0.87247
   5   9  -6 6.05302 6.74035   1 0.46227-0.29280 0.85976-0.42006 0.33332-0.90598
   7   9  -6    0.00 8.48632   1 0.57702-0.26805 0.77364-0.33394 0.40728-0.94241
   9   9  -6-9.30377 9.30377   1 0.69286-0.24438 0.65393-0.21423 0.47896-0.97655
   8  10  -6 14.0683 9.47177   1 0.65054-0.27182 0.69891-0.21037 0.46116-0.97754
   6  10  -6 47.0211 4.76651   1 0.53981-0.30059 0.80086-0.31232 0.39484-0.94875
   4  10  -6 66.1486 5.92877   1 0.42969-0.32996 0.87604-0.38751 0.32631-0.91775
   2  10  -6 61.9396  4.4238   1 0.32236-0.36213 0.92947-0.44095 0.25932-0.88829
   0  10  -6-6.16487 7.44904   1 0.21846-0.39774 0.96547-0.47695 0.19530-0.86180
  -2  10  -6 148.829 9.05888   1 0.11789-0.43667 0.98726-0.49875 0.13446-0.83849
  -1  11  -6 297.831 16.6205   1 0.18854-0.43756 0.97119-0.43384 0.19093-0.87621
   1  11  -6-3.30867 8.13151   1 0.29075-0.40027 0.93940-0.40204 0.25299-0.90074
   3  11  -6 755.996 24.4676   1 0.39547-0.36549 0.89206-0.35470 0.31690-0.92712
   5  11  -6 140.925 10.7485   1 0.50209-0.33262 0.82609-0.28872 0.38143-0.95411
   7  11  -6 83.3372 5.84675   1 0.60894-0.29997 0.73801-0.20064 0.44374-0.97889
   6  12  -6   50.87 5.41277   1 0.56761-0.32838 0.77274-0.18653 0.42619-0.98011
   4  12  -6 41.4632 4.76282   1 0.46373-0.36400 0.84952-0.26332 0.36688-0.95834
   2  12  -6 40.3458 4.63925   1 0.35980-0.39957 0.90753-0.32132 0.30533-0.93432
   0  12  -6 18.8807 8.95298   1 0.25713-0.43640 0.94920-0.36300 0.24374-0.91026
   3  13  -6 12.7906 9.72531   1 0.42465-0.39467 0.87128-0.23624 0.35110-0.96133
   0  14  -5-1.57581 7.63901   1 0.34497-0.49436 0.88573-0.20188 0.39180-0.94728
   2  14  -5 12.0292 9.31781   1 0.44715-0.45704 0.82603-0.14218 0.45063-0.96857
   4  14  -5 10.9289 8.27981   1 0.54735-0.41774 0.75005-0.06619 0.50471-0.98512
   7  13  -5-4.63154 10.6827   1 0.68857-0.34971 0.60391 0.03112 0.57181-0.99591
   5  13  -5 74.3934 6.53363   1 0.59229-0.39293 0.70960-0.07458 0.52681-0.98845
   3  13  -5 -2.2698 8.39112   1 0.49059-0.43072 0.79670-0.16168 0.47183-0.97100
   1  13  -5 20.1629 7.82231   1 0.38658-0.46622 0.86522-0.23020 0.41139-0.94809
  -1  13  -5 1.45543 8.97185   1 0.28229-0.50143 0.91657-0.28156 0.34856-0.92279
  -3  13  -5 19.1993  8.6546   1 0.17884-0.53748 0.95254-0.31754 0.28518-0.89695
  -4  12  -5 146.176 10.4754   1 0.11268-0.54107 0.97050-0.38434 0.23541-0.86594
  -2  12  -5 -6.1388 7.74705   1 0.21591-0.50480 0.94364-0.35747 0.29953-0.89252
   0  12  -5 10.5083 7.65919   1 0.32106-0.47046 0.90184-0.31567 0.36470-0.92016
   2  12  -5 26.6535 9.32875   1 0.42753-0.43742 0.84280-0.25662 0.42980-0.94772
   4  12  -5  177.64 11.3817   1 0.53388-0.40427 0.76402-0.17783 0.49245-0.97284
   6  12  -5 102.262 7.51151   1 0.63741-0.36830 0.66361-0.07742 0.54853-0.99139
   8  12  -5 18.8985 9.63639   1 0.73387-0.32526 0.54184 0.04436 0.59195-0.99727
   9  11  -5 654.568 28.8153   1 0.77897-0.30061 0.46885 0.06851 0.61055-0.99710
   7  11  -5 149.913 11.7805   1 0.68295-0.34409 0.61043-0.07307 0.57005-0.99413
   5  11  -5 366.731 17.4913   1 0.57729-0.37793 0.72726-0.18992 0.51276-0.97438
   3  11  -5 48.9624 4.38839   1 0.46795-0.40809 0.81832-0.28098 0.44719-0.94634
   1  11  -5 81.9532 5.94088   1 0.35866-0.43830 0.88613-0.34879 0.37903-0.91570
  -1  11  -5 346.969 16.9163   1 0.25130-0.47044 0.93418-0.39685 0.31138-0.88559
  -3  11  -5 53.1618 4.79124   1 0.14657-0.50521 0.96571-0.42838 0.24564-0.85738
  -4  10  -5 18.9184 7.72338   1 0.07513-0.50352 0.98180-0.49331 0.18802-0.81852
  -2  10  -5 1.14685 7.73598   1 0.17820-0.46710 0.96074-0.47225 0.25258-0.84555
   0  10  -5 24.8139  3.6814   1 0.28482-0.43422 0.92448-0.43599 0.32051-0.87594
   2  10  -5 4.38223 7.01499   1 0.39502-0.40491 0.86959-0.38109 0.39147-0.90937
   4  10  -5 85.7157 6.66101   1 0.50798-0.37837 0.79153-0.30303 0.46377-0.94414
   6  10  -5  18.651 8.87318   1 0.62117-0.35206 0.68529-0.19678 0.53316-0.97600
   8  10  -5 2.53593 9.60086   1 0.72919-0.32058 0.54752-0.05900 0.59146-0.99676
   9   9  -5 398.175 22.2493   1 0.77629-0.29794 0.47079-0.03111 0.61252-0.99905
   7   9  -5  38.359 4.64604   1 0.66601-0.32716 0.63623-0.19655 0.55414-0.97820
   5   9  -5 109.527 8.83306   1 0.54784-0.34849 0.76202-0.32235 0.47979-0.94138
   3   9  -5 54.8293 3.87794   1 0.43004-0.37019 0.85245-0.41278 0.40191-0.90104
   1   9  -5 200.511 12.3557   1 0.31620-0.39585 0.91492-0.47526 0.32654-0.86320
  -1   9  -5 492.843 17.1806   1 0.20723-0.42637 0.95596-0.51630 0.25576-0.82995
  -3   9  -5 142.008 9.51825   1 0.10287-0.46152 0.98033-0.54067 0.18974-0.80146
  -5   9  -5 94.5333 7.46522   1 0.00250-0.50065 0.99120-0.55155 0.12792-0.77718
  -6   8  -5 264.653 16.0693   1-0.07042-0.49749 0.99353-0.60273 0.06660-0.73461
  -4   8  -5 291.996 15.1266   1 0.02645-0.45485 0.99218-0.60136 0.12443-0.75491
  -2   8  -5 717.838  20.608   1 0.12728-0.41618 0.97913-0.58832 0.18665-0.77960
   0   8  -5  0.4588 6.06931   1 0.23310-0.38250 0.95182-0.56100 0.25446-0.80988
   2   8  -5 34.9044 3.42992   1 0.34498-0.35487 0.90600-0.51517 0.32889-0.84678
   4   8  -5-2.42365 6.41237   1 0.46356-0.33396 0.83499-0.44416 0.41014-0.89049
   6   8  -5 687.177 21.9472   1 0.58788-0.31877 0.72906-0.33822 0.49566-0.93848
   8   8  -5 191.457 14.8326   1 0.71254-0.30394 0.57681-0.18597 0.57636-0.98165
  10   8  -5 345.895 21.3391   1 0.82399-0.27589 0.37341 0.01743 0.63207-0.99983
  11   7  -5 21.1154 5.93605   1 0.87042-0.25257 0.24380 0.09821 0.64609-0.99506
   9   7  -5 12.6409 10.3615   1 0.76175-0.28340 0.50093-0.15893 0.60057-0.98708
   7   7  -5 12.0788 6.82987   1 0.62865-0.28980 0.69134-0.34934 0.51206-0.93610
   5   7  -5 97.1828 6.07655   1 0.49526-0.29590 0.81769-0.47569 0.41574-0.87732
   3   7  -5 11.0615 5.64415   1 0.37042-0.31056 0.89845-0.55646 0.32657-0.82568
   1   7  -5 5.83939 6.95443   1 0.25503-0.33468 0.94888-0.60689 0.24758-0.78422
  -1   7  -5 74.5396 5.92337   1 0.14762-0.36677 0.97858-0.63660 0.17776-0.75194
  -3   7  -5 0.97275 6.22861   1 0.04645-0.40510 0.99319-0.65121 0.11523-0.72693
  -5   7  -5 2.79234 5.93659   1-0.04997-0.44818 0.99596-0.65399 0.05820-0.70744
  -7   7  -5 53.4431 4.62563   1-0.14279-0.49487 0.98870-0.64674 0.00523-0.69200
  -6   6  -5 538.658 19.5313   1-0.12540-0.44250 0.99172-0.69859-0.00752-0.66047
  -4   6  -5 140.906 10.5668   1-0.03390-0.39450 0.99792-0.70479 0.04341-0.67387
  -2   6  -5  69.794  5.6471   1 0.06167-0.35057 0.99439-0.70125 0.09912-0.69205
   0   6  -5 30.0962 3.13855   1 0.16283-0.31223 0.97903-0.68588 0.16156-0.71695
   2   6  -5-1.93144  5.9968   1 0.27173-0.28163 0.94785-0.65470 0.23337-0.75124
   4   6  -5 406.622 14.6181   1 0.39127-0.26168 0.89336-0.60021 0.31791-0.79824
   6   6  -5 558.326 17.6447   1 0.52456-0.25546 0.80133-0.50817 0.41800-0.86080
   8   6  -5 73.9455 6.62764   1 0.67121-0.26261 0.64626-0.35310 0.53018-0.93545
  10   6  -5 5.44684 10.8937   1 0.81474-0.26664 0.39615-0.10298 0.62693-0.99466
  11   5  -5 26.2167 11.9663   1 0.87057-0.25272 0.23441 0.00992 0.65085-0.99981
   9   5  -5 580.049  21.374   1 0.71770-0.23935 0.58789-0.34356 0.55247-0.93896
   7   5  -5 145.266 10.3547   1 0.55031-0.21146 0.78743-0.54311 0.41539-0.83942
   5   5  -5 184.925 11.0855   1 0.40532-0.20598 0.89242-0.64810 0.29987-0.76142
   3   5  -5 4.01658 6.18593   1 0.28116-0.22131 0.94960-0.70529 0.20897-0.70805
   1   5  -5 5.80014 5.66256   1 0.17130-0.25096 0.98079-0.73649 0.13577-0.67239
  -1   5  -5 773.065 18.5237   1 0.07092-0.29008 0.99582-0.75151 0.07442-0.64857
  -3   5  -5 74.3297 5.62107   1-0.02307-0.33558 0.99933-0.75503 0.02099-0.63268
  -5   5  -5 677.628 19.8852   1-0.11263-0.38552 0.99363-0.74933-0.02709-0.62213
  -7   5  -5 8.49889 7.91514   1-0.19905-0.43861 0.97981-0.73552-0.07155-0.61520
  -6   4  -5 34.4916  3.7571   1-0.18887-0.37904 0.98094-0.78548-0.09495-0.57302
  -4   4  -5 148.688 9.95295   1-0.10527-0.32314 0.99407-0.79861-0.05464-0.57580
  -2   4  -5 76.1422 6.07442   1-0.01860-0.27031 0.99981-0.80435-0.01074-0.58217
   0   4  -5 16.8778 6.67154   1 0.07257-0.22198 0.99716-0.80169 0.03871-0.59408
   2   4  -5 158.271 9.08759   1 0.17064-0.18055 0.98390-0.78843 0.09692-0.61476
   4   4  -5-4.94535 6.15894   1 0.27987-0.15028 0.95503-0.75956 0.16947-0.64978
   6   4  -5 219.158 11.2155   1 0.40819-0.13909 0.89828-0.70279 0.26644-0.70921
   8   4  -5 7.26235 5.74904   1 0.56977-0.16118 0.77932-0.58383 0.40437-0.80961
  10   4  -5 48.4247 4.86592   1 0.77327-0.22517 0.49929-0.30379 0.58442-0.95213
  12   4  -5 41.9333 6.90765   1 0.91130-0.22370-0.04766 0.24316 0.63909-0.96927
  11   3  -5  40.083 5.38613   1 0.85119-0.23334 0.30970-0.16304 0.63709-0.98603
   9   3  -5 744.044  21.246   1 0.57483-0.09648 0.78586-0.63921 0.37418-0.76065
   7   3  -5 20.2608 3.03223   1 0.39032-0.05147 0.91489-0.76824 0.20424-0.62825
   5   3  -5 369.278 13.3252   1 0.26179-0.06244 0.96441-0.81777 0.10614-0.56767
   3   3  -5 7.46668 5.72505   1 0.15719-0.09735 0.98757-0.84093 0.03963-0.53870
   1   3  -5 242.765 10.2805   1 0.06436-0.14401 0.99749-0.85086-0.01139-0.52521
  -1   3  -5 466.188 14.0578   1-0.02194-0.19721 0.99852-0.85190-0.05397-0.52016
  -3   3  -5 177.436 10.4693   1-0.10427-0.25439 0.99237-0.84574-0.09164-0.52002
  -5   3  -5 278.642 13.3935   1-0.18402-0.31414 0.97969-0.83308-0.12632-0.52287
  -7   3  -5 18.0181 3.52055   1-0.26201-0.37565 0.96067-0.81406-0.15920-0.52753
  -8   2  -5 153.857 10.5974   1-0.33170-0.37571 0.93370-0.83593-0.21923-0.48626
  -6   2  -5 182.653 11.1939   1-0.25878-0.30913 0.95740-0.85963-0.19315-0.47480
  -4   2  -5 111.995   8.864   1-0.18523-0.24318 0.97518-0.87740-0.16685-0.46357
  -2   2  -5 634.947 16.3112   1-0.11076-0.17815 0.98728-0.88949-0.13986-0.45303
   0   2  -5 14.0068 5.18119   1-0.03488-0.11453 0.99378-0.89598-0.11148-0.44387
   2   2  -5 3.10662 5.14237   1 0.04328-0.05318 0.99450-0.89670-0.08048-0.43735
   4   2  -5 1.60446 4.96086   1 0.12549 0.00410 0.98880-0.89100-0.04434-0.43595
   6   2  -5 346.027 12.5539   1 0.21601 0.05309 0.97472-0.87692 0.00285-0.44561
   8   2  -5 194.942  11.177   1 0.32793 0.08066 0.94467-0.84686 0.07917-0.48440
  10   2  -5  418.34 16.2638   1 0.52689 0.02121 0.83898-0.74117 0.27269-0.64038
  12   2  -5  79.219 6.15083   1 0.84557-0.15797-0.45058 0.54840 0.50334-0.83350
  11   1  -5-5.45635 5.87667   1-0.02065 0.63850 0.81751-0.76853-0.56006 0.21114
   9   1  -5 244.534 11.7333   1 0.15984 0.31850 0.95410-0.90513-0.20115-0.18530
   7   1  -5 75.1117 6.23688   1 0.12447 0.21438 0.96989-0.92092-0.16837-0.25561
   5   1  -5 104.793 7.70791   1 0.06821 0.13113 0.97907-0.93010-0.16656-0.29495
   3   1  -5 1.22345 4.83612   1 0.00574 0.05410 0.98321-0.93425-0.17432-0.32473
   1   1  -5 70.9821 5.60066   1-0.05939-0.02027 0.98245-0.93349-0.18650-0.35008
  -1   1  -5 64.7825 5.18358   1-0.12592-0.09324 0.97673-0.92778-0.20126-0.37285
  -3   1  -5 14.7538 5.81091   1-0.19326-0.16540 0.96596-0.91702-0.21777-0.39387
  -5   1  -5 260.757 12.7625   1-0.26112-0.23705 0.94994-0.90100-0.23564-0.41353
  -7   1  -5-2.79207 6.43993   1-0.32932-0.30835 0.92838-0.87944-0.25464-0.43207
  -8   0  -5 6.12499  6.8205   1-0.39560-0.31181 0.89365-0.89355-0.31064-0.39483
  -6   0  -5 815.067 22.1784   1-0.33191-0.23600 0.91816-0.91806-0.29783-0.37011
  -4   0  -5 434.034 14.9289   1-0.26945-0.15897 0.93684-0.93673-0.28745-0.34295
  -2   0  -5 79.9533 6.29193   1-0.20875-0.08016 0.94993-0.94982-0.28028-0.31259
   0   0  -5 187.719  9.5238   1-0.15077 0.00136 0.95748-0.95736-0.27767-0.27767
   2   0  -5 15.1259 5.36063   1-0.09717 0.08726 0.95920-0.95908-0.28207-0.23574
   4   0  -5 871.653 17.6368   1-0.05132 0.18091 0.95401-0.95388-0.29847-0.18180
   6   0  -5 652.933 16.3582   1-0.02104 0.29013 0.93818-0.93805-0.33862-0.10412
   8   0  -5 15.4431 6.24321   1-0.02855 0.43714 0.89502-0.89489-0.43656 0.03136
  10   0  -5 83.6827 7.16126   1-0.14771 0.69580 0.69924-0.69910-0.71356 0.34589
  12   0  -5 31.3084 5.56722   1-0.18192 0.86951-0.27756 0.27771-0.95743 0.62729
  11  -1  -5 3.53438 9.59831   1-0.26755 0.88539 0.16011-0.20880-0.98713 0.63824
   9  -1  -5 267.274 12.8245   1-0.20060 0.67894 0.66092-0.70962-0.75060 0.36417
   7  -1  -5  86.804 6.78364   1-0.13647 0.47531 0.83108-0.87979-0.55615 0.13219
   5  -1  -5 87.0683 6.60911   1-0.12725 0.32658 0.89120-0.93991-0.45377-0.00773
   3  -1  -5 1.53297 5.02851   1-0.14839 0.20823 0.91588-0.96459-0.39939-0.09964
   1  -1  -5 69.9031 5.08712   1-0.18560 0.10593 0.92477-0.97349-0.37006-0.16650
  -1  -1  -5 68.2096 5.07776   1-0.23197 0.01281 0.92410-0.97282-0.35508-0.21901
  -3  -1  -5 12.8087 5.42015   1-0.28397-0.07469 0.91613-0.96486-0.34909-0.26253
  -5  -1  -5 264.497 13.4023   1-0.33964-0.15852 0.90172-0.95046-0.34915-0.30001
  -7  -1  -5 9.47253 5.25668   1-0.39781-0.23985 0.88109-0.92983-0.35353-0.33315
  -9  -1  -4 180.764 13.3272   1-0.44435-0.30294 0.87483-0.92359-0.30552-0.30764
  -7  -1  -4 43.7335 3.47993   1-0.38554-0.22224 0.90001-0.94877-0.29969-0.27593
  -5  -1  -4  1.5212  6.0848   1-0.32919-0.13910 0.91889-0.96765-0.29813-0.23996
  -3  -1  -4 60.7942  4.7251   1-0.27647-0.05232 0.93141-0.98016-0.30256-0.19800
  -1  -1  -4 432.836 11.6584   1-0.22943 0.04015 0.93688-0.98563-0.31602-0.14700
   1  -1  -4 802.823 14.6649   1-0.19187 0.14209 0.93327-0.98202-0.34424-0.08126
   3  -1  -4 27.0917 2.24617   1-0.17155 0.26127 0.91455-0.96329-0.39913 0.01117
   5  -1  -4  133.02 7.50735   1-0.18591 0.41513 0.85976-0.90849-0.50831 0.15789
   7  -1  -4 149.464 8.50776   1-0.26944 0.63816 0.67699-0.72572-0.73227 0.41938
   9  -1  -4 91.3103  7.4713   1-0.34541 0.85363 0.06499-0.11371-0.99462 0.71926
  11  -1  -4 5.47801 8.88322   1-0.11348 0.76120-0.56992 0.52120-0.81423 0.57640
  13  -1  -4 165.206  11.135   1 0.11592 0.67130-0.75856 0.70985-0.58621 0.38591
  12   0  -4 754.601 22.6194   1 0.14638 0.57109-0.80835 0.80848-0.50961 0.29054
  10   0  -4  119.83 8.49628   1-0.17875 0.75673-0.50256 0.50268-0.86266 0.60605
   8   0  -4 27.8331 2.94443   1-0.21536 0.65384 0.72052-0.72041-0.69293 0.39879
   6   0  -4 161.432 8.49667   1-0.06238 0.36135 0.93018-0.93007-0.36542 0.03375
   4   0  -4 12.6914 4.45852   1-0.05545 0.21492 0.96290-0.96279-0.26950-0.09971
   2   0  -4 4313.44 32.7603   1-0.08863 0.10860 0.97184-0.97174-0.23433-0.17240
   0   0  -4 685.461 13.7479   1-0.13696 0.01743 0.97175-0.97166-0.22213-0.22213
  -2   0  -4 12.6075 4.72974   1-0.19253-0.06650 0.96545-0.96536-0.22111-0.26069
  -4   0  -4 16.0077 6.28941   1-0.25209-0.14644 0.95361-0.95352-0.22649-0.29284
  -6   0  -4 9.70754  5.4543   1-0.31406-0.22397 0.93630-0.93623-0.23600-0.32087
  -8   0  -4 549.516 18.8288   1-0.37760-0.29993 0.91335-0.91328-0.24842-0.34598
  -9   1  -4 199.353 12.7384   1-0.37520-0.37208 0.92053-0.87162-0.20587-0.40730
  -7   1  -4 42.9583 4.03914   1-0.30570-0.30208 0.94620-0.89729-0.18451-0.39113
  -5   1  -4 5.70855 5.78417   1-0.23625-0.23203 0.96611-0.91719-0.16389-0.37422
  -3   1  -4 54.3018 4.35045   1-0.16688-0.16190 0.98061-0.93169-0.14401-0.35657
  -1   1  -4 431.408 11.6055   1-0.09764-0.09163 0.98996-0.94103-0.12491-0.33813
   1   1  -4  868.20 15.0512   1-0.02864-0.02114 0.99431-0.94538-0.10673-0.31878
   3   1  -4 27.0401 2.25327   1 0.03990 0.04982 0.99376-0.94483-0.08977-0.29821
   5   1  -4  132.50 7.52136   1 0.10734 0.12188 0.98839-0.93944-0.07497-0.27548
   7   1  -4 144.399 8.26797   1 0.17066 0.19806 0.97841-0.92946-0.06665-0.24627
   9   1  -4 81.7865 6.40396   1 0.11549 0.39274 0.95531-0.90635-0.23124-0.04414
  11   1  -4 3.92583 6.72853   1 0.30764 0.34009-0.88759 0.93655-0.24721 0.00936
  13   1  -4 173.536 12.4366   1 0.38617 0.40105-0.86175 0.91071-0.21277 0.01245
  12   2  -4 377.167 16.5425   1 0.56740 0.15008-0.82102 0.91882 0.09232-0.31141
  10   2  -4 96.9161 7.79168   1 0.78319-0.20521-0.53267 0.63046 0.51972-0.77634
   8   2  -4 10.7592 6.10989   1 0.59596-0.15749 0.73282-0.63503 0.47646-0.77062
   6   2  -4 4.93781 4.25394   1 0.33386-0.03488 0.93529-0.83751 0.20272-0.53441
   4   2  -4 329.498  10.675   1 0.19899-0.03952 0.97906-0.88128 0.09479-0.46401
   2   2  -4 1382.82 19.1362   1 0.09767-0.07770 0.99520-0.89743 0.03221-0.43897
   0   2  -4 54.6909 3.68833   1 0.00922-0.12875 0.99983-0.90206-0.01307-0.43122
  -2   2  -4 598.318  14.215   1-0.07301-0.18602 0.99683-0.89907-0.05024-0.43158
  -4   2  -4 48.7471 3.75675   1-0.15179-0.24674 0.98744-0.88968-0.08314-0.43621
  -6   2  -4 16.3975 2.87588   1-0.22846-0.30957 0.97205-0.87429-0.11368-0.44320
  -8   2  -4 66.8708 4.42205   1-0.30375-0.37378 0.95063-0.85289-0.14293-0.45149
  -9   3  -4 182.935 13.5137   1-0.30768-0.43960 0.95105-0.80447-0.11032-0.50288
  -7   3  -4-1.95495 5.90546   1-0.22789-0.37988 0.97359-0.82700-0.07444-0.50122
  -5   3  -4 243.118 11.4191   1-0.14594-0.32234 0.98928-0.84269-0.03622-0.50191
  -3   3  -4 575.799 14.9008   1-0.06078-0.26799 0.99788-0.85128 0.00582-0.50642
  -1   3  -4 487.038 12.9645   1 0.02933-0.21860 0.99841-0.85180 0.05410-0.51716
   1   3  -4 327.604 10.2935   1 0.12760-0.17737 0.98844-0.84184 0.11298-0.53851
   3   3  -4 12.5602 2.19288   1 0.24054-0.15082 0.96170-0.81509 0.19115-0.57915
   5   3  -4 767.292 16.4627   1 0.38282-0.15359 0.89903-0.75241 0.30762-0.65809
   7   3  -4 449.972  14.791   1 0.58782-0.21909 0.72583-0.57921 0.50213-0.81506
   9   3  -4 151.072 12.3612   1 0.84128-0.33305 0.16489-0.01826 0.72217-0.99757
  11   3  -4 86.0327 6.34152   1 0.79258-0.14485-0.53855 0.68518 0.48875-0.72662
  12   4  -4 96.8885 7.44416   1 0.81375-0.09627-0.51515 0.71062 0.47819-0.69731
  10   4  -4 31.5728  4.6667   1 0.87240-0.29441-0.12408 0.31955 0.69009-0.94674
   8   4  -4 -0.6106 8.30502   1 0.76457-0.32609 0.41760-0.22213 0.67850-0.97268
   6   4  -4 23.4884 3.08068   1 0.56293-0.26395 0.73993-0.54448 0.50600-0.83771
   4   4  -4 364.006 11.8114   1 0.39120-0.23172 0.88263-0.68718 0.35611-0.72536
   2   4  -4 225.393 9.22352   1 0.25415-0.23417 0.94906-0.75361 0.24762-0.65440
   0   4  -4 63.0093 5.21717   1 0.13862-0.25814 0.98122-0.78577 0.16633-0.61064
  -2   4  -4 513.616 13.9816   1 0.03598-0.29501 0.99477-0.79933 0.10156-0.58340
  -4   4  -4 60.0195 4.10733   1-0.05860-0.33992 0.99613-0.80070 0.04703-0.56640
  -6   4  -4 20.7769 3.33227   1-0.14793-0.39010 0.98816-0.79273-0.00097-0.55594
  -8   4  -4 40.6631 3.79834   1-0.23367-0.44385 0.97212-0.77669-0.04472-0.54972
  -9   5  -4 448.125 19.0389   1-0.24497-0.50231 0.96850-0.72424-0.02322-0.59000
  -7   5  -4 96.9141  7.6095   1-0.15649-0.45129 0.98523-0.74096 0.02456-0.60025
  -5   5  -4-0.86338 6.04369   1-0.06446-0.40382 0.99313-0.74886 0.07647-0.61462
  -3   5  -4 61.0737 4.55292   1 0.03257-0.36134 0.99089-0.74661 0.13443-0.63505
  -1   5  -4 1006.84 19.1403   1 0.13678-0.32605 0.97573-0.73145 0.20130-0.66438
   1   5  -4 1738.73 24.2162   1 0.25153-0.30130 0.94205-0.69777 0.28128-0.70684
   3   5  -4 195.513 9.34111   1 0.38177-0.29204 0.87815-0.63386 0.38021-0.76823
   5   5  -4 1494.46 24.8042   1 0.53312-0.30389 0.75898-0.51469 0.50332-0.85381
   7   5  -4 34.7488 4.07995   1 0.70218-0.33345 0.53608-0.29178 0.64012-0.95308
   9   5  -4 156.562 13.0345   1 0.84291-0.33468 0.16754 0.07677 0.71921-0.99463
  11   5  -4 10.0872 7.55683   1 0.87689-0.22916-0.23466 0.47897 0.64001-0.87790
  12   6  -4  366.43 19.0696   1 0.88400-0.16652-0.27534 0.56849 0.60174-0.82088
  10   6  -4 47.5167 5.97962   1 0.87411-0.29612 0.01391 0.27924 0.70280-0.95947
   8   6  -4 57.4441 5.56296   1 0.78945-0.35097 0.34602-0.05288 0.70064-0.99484
   6   6  -4 128.392 8.79764   1 0.64990-0.35092 0.61010-0.31696 0.61126-0.94299
   4   6  -4  12.181 5.75405   1 0.50083-0.34135 0.77938-0.48625 0.49721-0.86647
   2   6  -4 977.645 19.2239   1 0.36292-0.34294 0.88041-0.58729 0.39145-0.79825
   0   6  -4 213.836 10.6318   1 0.23879-0.35831 0.93945-0.64633 0.30081-0.74514
  -2   6  -4 59.6839 3.51889   1 0.12594-0.38496 0.97227-0.67915 0.22348-0.70534
  -4   6  -4 49.9956 3.49441   1 0.02151-0.42003 0.98745-0.69434 0.15629-0.67568
  -6   6  -4 5.48041  5.8315   1-0.07678-0.46125 0.98957-0.69647 0.09649-0.65341
  -8   6  -4 326.625 16.2411   1-0.17057-0.50695 0.98109-0.68799 0.04197-0.63642
  -7   7  -4 72.3206 5.91164   1-0.09438-0.51339 0.98570-0.64376 0.10884-0.68454
  -5   7  -4 110.359 8.23451   1 0.00452-0.47279 0.98454-0.64260 0.16962-0.70779
  -3   7  -4-4.98131  6.0155   1 0.10855-0.43732 0.97050-0.62855 0.23637-0.73700
  -1   7  -4 116.245 8.84825   1 0.21926-0.40853 0.93991-0.59796 0.31087-0.77397
   1   7  -4  181.98 10.4215   1 0.33834-0.38811 0.88652-0.54456 0.39485-0.82042
   3   7  -4 40.6067  3.7289   1 0.46687-0.37714 0.79988-0.45792 0.48869-0.87673
   5   7  -4 6.97478 7.33735   1 0.60282-0.37359 0.66436-0.32238 0.58764-0.93815
   7   7  -4  96.562 6.54475   1 0.73529-0.36655 0.46346-0.12149 0.67404-0.98701
   9   7  -4 21.2059 11.4524   1 0.83934-0.33111 0.20095 0.14103 0.71226-0.98770
  11   7  -4 4.31783 10.5412   1 0.89035-0.24261-0.07174 0.41373 0.67257-0.91048
  10   8  -4 153.983 12.4451   1 0.86910-0.29112 0.10171 0.28911 0.70003-0.95671
   8   8  -4-5.64563 10.6081   1 0.79368-0.35519 0.33855 0.05226 0.70027-0.99449
   6   8  -4 58.8267 5.43163   1 0.68391-0.38492 0.54807-0.15726 0.64770-0.97945
   4   8  -4 537.188 17.8798   1 0.55842-0.39894 0.70789-0.31708 0.56667-0.93595
   2   8  -4 1317.38 24.8816   1 0.43159-0.41160 0.81993-0.42913 0.47820-0.88502
   0   8  -4-8.36578 6.58216   1 0.30987-0.42939 0.89476-0.50397 0.39287-0.83722
  -2   8  -4 1084.74 22.7712   1 0.19488-0.45389 0.94238-0.55159 0.31413-0.79601
  -4   8  -4 -1.4388 6.59337   1 0.08618-0.48470 0.96993-0.57915 0.24220-0.76161
  -6   8  -4 68.7503 6.53034   1-0.01722-0.52080 0.98203-0.59125 0.17614-0.73309
  -8   8  -4  58.427 4.82533   1-0.11637-0.56115 0.98151-0.59074 0.11479-0.70927
  -7   9  -4-1.93597 6.79891   1-0.04286-0.56491 0.97966-0.54004 0.17704-0.75276
  -5   9  -4 83.7341 6.11488   1 0.05988-0.52814 0.97010-0.53048 0.24242-0.78061
  -3   9  -4 248.927  12.971   1 0.16681-0.49557 0.94606-0.50643 0.31220-0.81286
  -1   9  -4 60.9428 5.48543   1 0.27853-0.46780 0.90411-0.46448 0.38687-0.84999
   1   9  -4 211.804 11.6192   1 0.39515-0.44491 0.83922-0.39959 0.46597-0.89156
   3   9  -4 2.42265 7.30018   1 0.51538-0.42565 0.74472-0.30507 0.54690-0.93496
   5   9  -4 262.754 14.5445   1 0.63505-0.40582 0.61353-0.17388 0.62280-0.97333
   7   9  -4 314.245 18.2767   1 0.74532-0.37658 0.44275-0.00310 0.68054-0.99354
   9   9  -4 65.7816 5.89907   1 0.83339-0.32515 0.24203 0.19763 0.70274-0.97820
  11   9  -4 67.7693 6.42366   1 0.88932-0.24158 0.03845 0.40121 0.67813-0.91606
  10  10  -4 11.8615 9.68491   1 0.86157-0.28358 0.17242 0.31608 0.69163-0.94834
   8  10  -4 23.9677 8.81292   1 0.79103-0.35254 0.35491 0.13359 0.69270-0.98694
   6  10  -4 152.957 10.9724   1 0.69690-0.39791 0.52480-0.03631 0.65818-0.98995
   4  10  -4-2.91842 8.83273   1 0.58796-0.42847 0.66683-0.17834 0.59906-0.96836
   2  10  -4 92.2739 6.77605   1 0.47295-0.45296 0.77687-0.28839 0.52747-0.93430
   0  10  -4-1.48112 7.20544   1 0.35764-0.47715 0.85759-0.36912 0.45207-0.89644
  -2  10  -4 19.9941 7.69004   1 0.24491-0.50392 0.91387-0.42540 0.37761-0.85951
  -4  10  -4  51.485 4.34484   1 0.13579-0.53431 0.95033-0.46186 0.30608-0.82552
  -6  10  -4 21.1318 8.37377   1 0.03034-0.56836 0.97058-0.48212 0.23800-0.79497
  -5  11  -4  11.054 6.33768   1 0.10231-0.57057 0.95472-0.41742 0.29640-0.83461
  -3  11  -4 57.6434  4.4802   1 0.20937-0.53813 0.92356-0.38626 0.36556-0.86623
  -1  11  -4 253.842 14.0453   1 0.31910-0.50836 0.87490-0.33759 0.43656-0.89971
   1  11  -4 1443.09 30.3963   1 0.43067-0.48043 0.80547-0.26815 0.50784-0.93345
   3  11  -4 190.961 13.7005   1 0.54198-0.45224 0.71181-0.17449 0.57597-0.96405
   5  11  -4 258.792 16.2878   1 0.64908-0.41984 0.59175-0.05442 0.63496-0.98551
   7  11  -4 51.3546 5.48624   1 0.74588-0.37714 0.44698 0.09035 0.67622-0.98924
   9  11  -4  71.968 6.27917   1 0.82543-0.31719 0.28616 0.25117 0.69068-0.96617
   8  12  -4 5.47556 11.1769   1 0.78461-0.34612 0.38253 0.20364 0.68096-0.97522
   6  12  -4 18.8832 9.03967   1 0.69965-0.40066 0.52357 0.06260 0.65640-0.98819
   4  12  -4 47.1954 4.62984   1 0.60187-0.44238 0.64797-0.06181 0.61139-0.98071
   2  12  -4 345.637 16.6479   1 0.49662-0.47663 0.75072-0.16456 0.55307-0.95993
   0  12  -4 132.733 9.42635   1 0.38822-0.50773 0.83118-0.24503 0.48765-0.93204
  -2  12  -4 1.87201 7.40962   1 0.27953-0.53854 0.89106-0.30492 0.41944-0.90136
  -4  12  -4 14.7911 6.72323   1 0.17212-0.57063 0.93283-0.34669 0.35099-0.87045
  -6  12  -4 12.7438  9.1505   1 0.06666-0.60467 0.95884-0.37271 0.28357-0.84055
  -5  13  -4 16.1472 8.73317   1 0.13330-0.60156 0.94140-0.30643 0.33408-0.87231
  -3  13  -4 7.77301 8.79757   1 0.23894-0.56769 0.90597-0.27099 0.40068-0.90138
  -1  13  -4-6.76663 8.00638   1 0.34540-0.53466 0.85441-0.21942 0.46663-0.92980
   1  13  -4 28.4244 4.31267   1 0.45150-0.50125 0.78493-0.14994 0.52999-0.95562
   3  13  -4 118.848  8.7393   1 0.55510-0.46536 0.69625-0.06125 0.58753-0.97563
   5  13  -4 24.3957 9.27813   1 0.65303-0.42378 0.58852 0.04648 0.63468-0.98524
   7  13  -4 24.0211 5.05128   1 0.74120-0.37246 0.46475 0.17026 0.66587-0.97890
   6  14  -4 52.5127 5.76225   1 0.69633-0.39733 0.53565 0.14820 0.64736-0.97917
   4  14  -4 243.691 16.4715   1 0.60625-0.44675 0.64453 0.03931 0.61170-0.98104
   2  14  -4 716.972 25.6566   1 0.50854-0.48855 0.73838-0.05455 0.56328-0.97015
   0  14  -4 45.4976 4.83078   1 0.40634-0.52584 0.81534-0.13152 0.50641-0.95082
  -2  14  -4 493.897 21.9656   1 0.30205-0.56105 0.87541-0.19159 0.44458-0.92652
  -4  14  -4 16.0223 7.68406   1 0.19728-0.59579 0.91955-0.23573 0.38024-0.89971
  -1  15  -4 6.43566 9.10139   1 0.36092-0.55017 0.84251-0.10985 0.48209-0.94527
   1  15  -4 8.00257 9.53617   1 0.46198-0.51173 0.77559-0.04292 0.53845-0.96410
   3  15  -4 3.30794 9.85465   1 0.55934-0.46959 0.69349 0.03918 0.58772-0.97584
   5  15  -4 6.09268 10.4808   1 0.65056-0.42131 0.59745 0.13523 0.62650-0.97709
   4  16  -4-6.21166  9.9212   1 0.60415-0.44465 0.65185 0.12966 0.60388-0.97325
   2  16  -4 91.1973 6.94215   1 0.51223-0.49223 0.73674 0.04477 0.56280-0.96970
   0  16  -4 12.0477 9.50505   1 0.41523-0.53473 0.80868-0.02718 0.51288-0.95731
   3  17  -3-2.57749  11.235   1 0.60202-0.48238 0.60188 0.22844 0.66722-0.94430
   1  17  -3 52.9958 5.32432   1 0.51394-0.53381 0.68785 0.14247 0.63182-0.94643
  -1  17  -3 8.64786  8.9035   1 0.41966-0.57903 0.76304 0.06728 0.58623-0.93836
  -2  16  -3 216.289 16.0879   1 0.36963-0.59875 0.79567-0.01420 0.56148-0.93237
   0  16  -3 0.80433  8.6255   1 0.46847-0.55809 0.72365 0.05783 0.61404-0.94741
   2  16  -3 11.2427 10.2841   1 0.56214-0.51226 0.63832 0.14316 0.65761-0.95344
   4  16  -3 29.1093  10.553   1 0.64843-0.45905 0.54200 0.23949 0.68923-0.94753
   6  16  -3 29.4815 10.1468   1 0.72517-0.39629 0.43865 0.34285 0.70623-0.92699
   7  15  -3 99.3993 6.73947   1 0.76602-0.36739 0.36121 0.37145 0.71816-0.92015
   5  15  -3 25.3903 9.86257   1 0.69357-0.43444 0.47456 0.25810 0.70853-0.94805
   3  15  -3 83.2416 7.70138   1 0.60975-0.49012 0.58235 0.15030 0.68178-0.95884
   1  15  -3  124.30  10.866   1 0.51695-0.53682 0.67916 0.05348 0.64081-0.95539
  -1  15  -3 45.0293 4.66461   1 0.41789-0.57726 0.76173-0.02910 0.58914-0.94126
  -3  15  -3 27.5787 9.22285   1 0.31500-0.61388 0.82872-0.09608 0.53013-0.91979
  -4  14  -3 43.3407 4.74545   1 0.25589-0.62452 0.86090-0.17711 0.49220-0.90061
  -2  14  -3  168.97 11.0292   1 0.36206-0.59118 0.80082-0.11702 0.55674-0.92761
   0  14  -3 11.1606 7.38205   1 0.46597-0.55560 0.72333-0.03952 0.61602-0.94936
   2  14  -3 19.1776   10.07   1 0.56520-0.51532 0.62857 0.05524 0.66653-0.96234
   4  14  -3 413.905 20.4294   1 0.65661-0.46723 0.51862 0.16519 0.70400-0.96228
   6  14  -3 89.2417 6.61208   1 0.73696-0.40808 0.39822 0.28560 0.72426-0.94500
   8  14  -3 593.228 26.8505   1 0.80370-0.33532 0.27483 0.40899 0.72449-0.90770
   9  13  -3 117.179 8.14836   1 0.83697-0.29884 0.17873 0.45625 0.72332-0.88776
   7  13  -3 -16.713 10.9595   1 0.77777-0.37914 0.31141 0.32357 0.73506-0.93703
   5  13  -3 19.7661 4.61811   1 0.70242-0.44330 0.44542 0.18956 0.72360-0.96310
   3  13  -3 4.77234 7.31108   1 0.61324-0.49361 0.57048 0.06450 0.69109-0.96813
   1  13  -3 7.76145   8.821   1 0.51406-0.53393 0.67954-0.04458 0.64230-0.95686
  -1  13  -3 181.566 13.5341   1 0.40890-0.56828 0.76932-0.13436 0.58263-0.93473
  -3  13  -3 65.4356 5.21502   1 0.30101-0.59988 0.83937-0.20441 0.51674-0.90637
  -5  13  -3  98.695 7.95248   1 0.19258-0.63096 0.89084-0.25589 0.44794-0.87511
  -6  12  -3 45.6199 4.78025   1 0.12557-0.63370 0.91714-0.33103 0.39791-0.84383
  -4  12  -3 5.60979 6.74212   1 0.23505-0.60368 0.87566-0.28954 0.46938-0.87777
  -2  12  -3 369.035 16.8274   1 0.34569-0.57481 0.81525-0.22912 0.54034-0.91119
   0  12  -3 82.6805 6.03559   1 0.45578-0.54541 0.73354-0.14741 0.60807-0.94140
   2  12  -3  5.4828 7.53538   1 0.56234-0.51247 0.62907-0.04294 0.66809-0.96388
   4  12  -3-1.33039 7.92667   1 0.66099-0.47161 0.50291 0.08322 0.71415-0.97240
   6  12  -3-5.29934 9.42519   1 0.74652-0.41765 0.36053 0.22562 0.73939-0.96011
   8  12  -3 235.706 18.2079   1 0.81468-0.34630 0.21251 0.37364 0.73883-0.92202
  10  12  -3 105.076  9.6263   1 0.86411-0.25623 0.07267 0.51348 0.71214-0.85780
   9  11  -3 426.502 21.4963   1 0.84563-0.30751 0.10020 0.43711 0.73245-0.89686
   7  11  -3 328.154 18.8595   1 0.78768-0.38905 0.26126 0.27605 0.74926-0.95120
   5  11  -3 860.504  26.198   1 0.70810-0.44898 0.42314 0.11416 0.73488-0.97436
   3  11  -3 29.8886 4.35037   1 0.61100-0.49138 0.56995-0.03265 0.69343-0.97044
   1  11  -3    0.00  7.9227   1 0.50298-0.52286 0.69243-0.15514 0.63337-0.94792
  -1  11  -3 -0.5206 7.41752   1 0.39013-0.54950 0.78818-0.25089 0.56326-0.91534
  -3  11  -3 676.962 21.4757   1 0.27662-0.57550 0.85892-0.32164 0.48934-0.87895
  -5  11  -3 333.089 16.2164   1 0.16477-0.60315 0.90794-0.37066 0.41530-0.84244
  -7  11  -3 395.526 18.7798   1 0.05553-0.63341 0.93851-0.40124 0.34293-0.80761
  -8  10  -3 11.5499 7.59599   1-0.01670-0.63093 0.95384-0.46541 0.28408-0.76752
  -6  10  -3 63.7364 6.66843   1 0.09100-0.59913 0.93458-0.44614 0.35553-0.80143
  -4  10  -3  9.2072 8.02274   1 0.20242-0.57105 0.89808-0.40964 0.43037-0.83874
  -2  10  -3    0.00 6.52368   1 0.31737-0.54650 0.84063-0.35219 0.50792-0.87876
   0  10  -3 16.7539 8.14095   1 0.43460-0.52423 0.75760-0.26915 0.58582-0.91912
   2  10  -3 15.6532 8.12623   1 0.55087-0.50100 0.64442-0.15596 0.65888-0.95465
   4  10  -3   58.96 4.92693   1 0.66011-0.47074 0.49922-0.01076 0.71809-0.97633
   6  10  -3 16.6507 8.49701   1 0.75371-0.42484 0.32734 0.16112 0.75160-0.97230
   8  10  -3 21.2098 8.92207   1 0.82367-0.35530 0.14467 0.34380 0.74967-0.93284
  10  10  -3 9.10999 8.80368   1 0.86767-0.25980-0.02570 0.51418 0.71161-0.85725
  11   9  -3  69.486 5.65117   1 0.87709-0.19947-0.16287 0.60251 0.67122-0.79808
   9   9  -3 201.653 13.3071   1 0.85078-0.31266 0.00848 0.43115 0.73498-0.89938
   7   9  -3-3.62585  9.5931   1 0.79586-0.39723 0.21049 0.22914 0.76088-0.96280
   5   9  -3  251.93 15.5306   1 0.70947-0.45035 0.41236 0.02726 0.74124-0.98070
   3   9  -3 55.0066 5.11473   1 0.59992-0.48030 0.58692-0.14730 0.68497-0.96196
   1   9  -3 160.502 10.8674   1 0.47947-0.49935 0.72261-0.28299 0.60846-0.92298
  -1   9  -3 149.029 10.0311   1 0.35736-0.51675 0.82077-0.38116 0.52524-0.87730
  -3   9  -3 45.0769 3.63496   1 0.23837-0.53725 0.88788-0.44828 0.44296-0.83255
  -5   9  -3 538.683  18.002   1 0.12415-0.56253 0.93063-0.49103 0.36477-0.79190
  -7   9  -3 80.5764 5.90651   1 0.01480-0.59268 0.95424-0.51465 0.29144-0.75609
  -9   9  -3 6.21572 8.54271   1-0.09022-0.62717 0.96231-0.52272 0.22259-0.72478
  -8   8  -3  0.5942 7.00548   1-0.06269-0.58495 0.96598-0.57522 0.22458-0.70799
  -6   8  -3 1193.92 25.8931   1 0.04318-0.55132 0.95491-0.56415 0.29432-0.74020
  -4   8  -3 115.195 8.03573   1 0.15457-0.52320 0.92715-0.53639 0.37013-0.77847
  -2   8  -3 544.778 15.8396   1 0.27238-0.50151 0.87776-0.48699 0.45273-0.82354
   0   8  -3 19.1202 6.42313   1 0.39671-0.48634 0.79924-0.40846 0.54142-0.87471
   2   8  -3 174.372 10.3005   1 0.52529-0.47542 0.68164-0.29086 0.63178-0.92753
   4   8  -3 1027.79 23.6364   1 0.65065-0.46128 0.51561-0.12483 0.71190-0.97012
   6   8  -3 299.862 16.4218   1 0.75800-0.42913 0.30231 0.08848 0.76054-0.98123
   8   8  -3 1000.96  29.019   1 0.83043-0.36206 0.06678 0.32402 0.75612-0.93928
  10   8  -3 12.1078 8.86712   1 0.86343-0.25556-0.14676 0.53756 0.69718-0.84280
  12   8  -3  30.491 10.5958   1 0.87028-0.12291-0.30487 0.69567 0.60680-0.71488
  11   7  -3 20.8329 4.13922   1 0.85501-0.17740-0.31410 0.65607 0.62753-0.75438
   9   7  -3-5.93331 9.06329   1 0.84971-0.31160-0.10784 0.44980 0.72570-0.89007
   7   7  -3 48.3919 5.51209   1 0.80240-0.40378 0.15852 0.18344 0.76999-0.97190
   5   7  -3 59.0211 4.81297   1 0.70347-0.44435 0.42284-0.08089 0.73939-0.97883
   3   7  -3 13.5473 6.04449   1 0.57292-0.45330 0.63195-0.29000 0.65671-0.93369
   1   7  -3 22.1013 2.77292   1 0.43552-0.45541 0.77588-0.43394 0.55664-0.87115
  -1   7  -3 70.3241 5.30947   1 0.30400-0.46338 0.86830-0.52637 0.45914-0.81117
  -3   7  -3 22.4273 2.92209   1 0.18162-0.48050 0.92478-0.58285 0.37073-0.76030
  -5   7  -3  40.299 4.16774   1 0.06781-0.50619 0.95634-0.61441 0.29186-0.71896
  -7   7  -3 16.7582 6.15706   1-0.03899-0.53890 0.96983-0.62791 0.22106-0.68569
  -9   7  -3 13.5853 7.66314   1-0.14031-0.57708 0.96928-0.62737 0.15656-0.65873
 -10   6  -3  51.543 4.44842   1-0.21700-0.57014 0.96408-0.67100 0.08890-0.60982
  -8   6  -3 184.893 12.1388   1-0.12090-0.52674 0.97495-0.68188 0.14703-0.63042
  -6   6  -3 378.272 14.6771   1-0.01993-0.48821 0.97422-0.68113 0.21088-0.65673
  -4   6  -3  7.4834 5.69048   1 0.08768-0.45632 0.95909-0.66600 0.28266-0.69099
  -2   6  -3 2469.63 28.5021   1 0.20424-0.43338 0.92435-0.63126 0.36516-0.73595
   0   6  -3 70.7626  5.2957   1 0.33249-0.42212 0.86044-0.56734 0.46119-0.79445
   2   6  -3 67.5723 4.89327   1 0.47403-0.42417 0.75034-0.45724 0.57115-0.86688
   4   6  -3 15.2068 6.08273   1 0.62378-0.43441 0.56815-0.27504 0.68470-0.94289
   6   6  -3 74.4911 6.64873   1 0.75767-0.42881 0.29439-0.00127 0.76479-0.98545
   8   6  -3 943.701   26.72   1 0.83376-0.36540-0.03238 0.32549 0.75518-0.93831
  10   6  -3 187.096 13.8542   1 0.84186-0.23399-0.30856 0.60168 0.65302-0.79862
  12   6  -3 38.7136 4.18845   1 0.82135-0.07398-0.47734 0.77047 0.52182-0.62989
  11   5  -3 222.326  13.774   1 0.79621-0.11859-0.51158 0.75587 0.52540-0.65222
   9   5  -3 423.771 17.4066   1 0.83227-0.29415-0.27660 0.52088 0.68669-0.85105
   7   5  -3 858.877 25.8603   1 0.80743-0.40882 0.10361 0.14066 0.77659-0.97848
   5   5  -3 1824.66  28.949   1 0.68022-0.42111 0.47845-0.23417 0.71778-0.95720
   3   5  -3  2.5303 5.03713   1 0.51262-0.39301 0.72192-0.47766 0.58546-0.86241
   1   5  -3 66.7047 4.95623   1 0.35645-0.37634 0.85569-0.61143 0.45706-0.77154
  -1   5  -3 129.327 6.94096   1 0.22070-0.38009 0.92708-0.68282 0.35103-0.70305
  -3   5  -3 1484.36 22.3704   1 0.10127-0.40016 0.96380-0.71955 0.26461-0.65416
  -5   5  -3 137.036 8.87071   1-0.00672-0.43167 0.97940-0.73516 0.19233-0.61942
  -7   5  -3  388.77 15.1805   1-0.10678-0.47111 0.98052-0.73627 0.12984-0.59446
  -9   5  -3 345.545 15.9498   1-0.20131-0.51609 0.97040-0.72616 0.07408-0.57623
 -10   4  -3 16.4211 8.22744   1-0.27918-0.50796 0.95671-0.76132 0.00373-0.52463
  -8   4  -3-4.87247 5.88743   1-0.19122-0.45642 0.97573-0.78033 0.05103-0.53440
  -6   4  -3 76.1389 5.45235   1-0.09916-0.40898 0.98585-0.79045 0.10323-0.54907
  -4   4  -3 37.9626 3.00972   1-0.00109-0.36755 0.98550-0.79009 0.16292-0.57123
  -2   4  -3 5.07334 4.18358   1 0.10615-0.33529 0.97110-0.77568 0.23426-0.60504
   0   4  -3 145.293 6.82535   1 0.22790-0.31754 0.93463-0.73921 0.32406-0.65730
   2   4  -3 3.61286 4.23645   1 0.37307-0.32321 0.85684-0.66141 0.44297-0.73868
   4   4  -3 157.796 8.20551   1 0.55218-0.36281 0.68896-0.49353 0.60063-0.85881
   6   4  -3 36.7992 4.40935   1 0.74536-0.41650 0.33251-0.13707 0.75699-0.97763
   8   4  -3 193.511 13.7454   1 0.82679-0.35843-0.18912 0.38456 0.73270-0.91582
  10   4  -3 34.1336 3.71052   1 0.77072-0.16286-0.54281 0.73826 0.52882-0.67439
  12   4  -3 11.8704 3.50871   1 0.71659 0.03077-0.67740 0.87285 0.35293-0.46097
  13   3  -3 174.889 12.9904   1 0.62592 0.19119-0.77986 0.92647 0.17174-0.26101
  11   3  -3 168.467 11.5334   1 0.65084 0.02677-0.74921 0.89582 0.29344-0.42024
   9   3  -3 356.416 14.0878   1 0.74599-0.20788-0.56911 0.71571 0.53390-0.69823
   7   3  -3-7.64668  8.6248   1 0.81127-0.41266 0.03783 0.10877 0.78020-0.98207
   5   3  -3 2083.29  25.753   1 0.59518-0.33607 0.64650-0.49991 0.61970-0.85910
   3   3  -3 62.0932 4.35608   1 0.37571-0.25610 0.86941-0.72282 0.40999-0.68692
   1   3  -3  365.56 9.48891   1 0.21999-0.23988 0.94913-0.80254 0.27602-0.59048
  -1   3  -3 180.613 7.40366   1 0.09840-0.25779 0.98124-0.83466 0.18596-0.53796
  -3   3  -3 455.784 11.9563   1-0.00559-0.29330 0.99211-0.84553 0.11892-0.50845
  -5   3  -3 2123.99 28.0397   1-0.09972-0.33868 0.99044-0.84387 0.06470-0.49176
  -7   3  -3 376.616 14.3061   1-0.18786-0.39004 0.97959-0.83302 0.01809-0.48268
  -9   3  -3 3.70852 5.97043   1-0.27214-0.44526 0.96087-0.81431-0.02385-0.47828
 -10   2  -3 79.0986  6.6568   1-0.34885-0.43830 0.93717-0.83945-0.09366-0.42722
  -8   2  -3 23.4204 3.05964   1-0.27166-0.37598 0.96230-0.86458-0.06125-0.42210
  -6   2  -3 829.255 18.7324   1-0.19261-0.31554 0.98092-0.88319-0.02688-0.41893
  -4   2  -3 205.457  8.7261   1-0.11065-0.25800 0.99295-0.89521 0.01092-0.41921
  -2   2  -3 848.255 14.5705   1-0.02391-0.20523 0.99767-0.89993 0.05480-0.42556
   0   2  -3  40.969 3.68908   1 0.07150-0.16114 0.99295-0.89520 0.11014-0.44336
   2   2  -3 368.662 9.07588   1 0.18498-0.13512 0.97191-0.87416 0.18975-0.48544
   4   2  -3 445.323 10.4696   1 0.34519-0.15583 0.90514-0.80738 0.33170-0.58985
   6   2  -3 125.713 8.35402   1 0.65252-0.32366 0.57062-0.47286 0.65568-0.87631
   8   2  -3 1057.43 21.0852   1 0.72654-0.25818-0.58142 0.67919 0.54823-0.73132
  10   2  -3-7.66756 6.08415   1 0.54775 0.06011-0.83601 0.93378 0.17822-0.32378
  12   2  -3 6.87705 7.23402   1 0.52366 0.22370-0.84773 0.94551 0.05989-0.16792
  13   1  -3 9.38422 9.04829   1 0.43076 0.38635-0.86989 0.91883-0.11528 0.02603
  11   1  -3 69.1188 5.75779   1 0.37295 0.30466-0.89910 0.94804-0.12014-0.00664
   9   1  -3 114.733 8.66663   1 0.33753 0.20058-0.92195 0.97088-0.09187-0.07244
   7   1  -3 123.939 9.66997   1 0.78968-0.39107-0.32663 0.37555 0.71272-0.91456
   5   1  -3 1158.76 16.9906   1 0.20501 0.05409 0.97770-0.92878 0.09901-0.33839
   3   1  -3  11.387 1.75319   1 0.09734 0.02226 0.99525-0.94634 0.02741-0.30432
   1   1  -3 62.3122 4.81359   1 0.01501-0.03490 0.99980-0.95089-0.00904-0.30540
  -1   1  -3  59.265  4.7203   1-0.06109-0.09831 0.99790-0.94900-0.03720-0.31477
  -3   1  -3 506.136 12.1351   1-0.13471-0.16419 0.99051-0.94161-0.06241-0.32710
  -5   1  -3 309.191 11.3094   1-0.20710-0.23130 0.97780-0.92891-0.08645-0.34059
  -7   1  -3 285.763 11.5534   1-0.27878-0.29912 0.95966-0.91077-0.11011-0.35447
  -9   1  -3 73.5593  5.7189   1-0.35004-0.36736 0.93583-0.88694-0.13379-0.36832
 -10   0  -3 50.2814 3.90485   1-0.42285-0.36430 0.90186-0.90181-0.19914-0.32172
  -8   0  -3 125.854 9.29995   1-0.35804-0.28961 0.92923-0.92918-0.18437-0.29896
  -6   0  -3 966.035 19.5011   1-0.29450-0.21365 0.95078-0.95073-0.17212-0.27368
  -4   0  -3  67.938 4.84983   1-0.23297-0.13567 0.96686-0.96680-0.16340-0.24487
  -2   0  -3 1957.37 21.1897   1-0.17480-0.05434 0.97759-0.97753-0.16015-0.21058
   0   0  -3 102.137 5.30595   1-0.12289 0.03325 0.98271-0.98264-0.16660-0.16660
   2   0  -3 595.004  10.763   1-0.08470 0.13455 0.98051-0.98043-0.19373-0.10194
   4   0  -3 343.452 8.94041   1-0.08638 0.27573 0.95979-0.95972-0.28067 0.02254
   6   0  -3 76.3557 5.34216   1-0.27991 0.60876 0.73665-0.73656-0.66839 0.44779
   8   0  -3 2401.96 31.3226   1-0.12637 0.59472-0.71577 0.71586-0.69533 0.51226
  10   0  -3  116.96 7.58804   1 0.14800 0.45985-0.87758 0.87768-0.39918 0.25364
  12   0  -3 30.3959  3.5462   1 0.27864 0.46872-0.88115 0.88125-0.29275 0.18475
  13  -1  -3 18.2396 3.90882   1 0.23889 0.57821-0.85150 0.80276-0.38509 0.29586
  11  -1  -3 65.3176 5.16321   1 0.09394 0.58367-0.82609 0.77734-0.50971 0.38295
   9  -1  -3 131.515 10.0739   1-0.12438 0.66248-0.68260 0.63386-0.72689 0.56260
   7  -1  -3 120.092 9.42259   1-0.40937 0.80797-0.06819 0.01944-0.98640 0.78457
   5  -1  -3 1158.47 17.6337   1-0.33577 0.59487 0.68713-0.73589-0.71100 0.47165
   3  -1  -3 11.3912  1.7804   1-0.23041 0.35002 0.88404-0.93280-0.45385 0.17696
   1  -1  -3 63.7952  4.5422   1-0.21213 0.19223 0.93219-0.98095-0.33974 0.02532
  -1  -1  -3 64.8981 4.80162   1-0.23271 0.07331 0.94454-0.99331-0.28597-0.06599
  -3  -1  -3 506.917 11.9251   1-0.27136-0.02754 0.94274-0.99152-0.25994-0.12955
  -5  -1  -3 327.014 11.5716   1-0.31955-0.11885 0.93241-0.98119-0.24872-0.17831
  -7  -1  -3 256.116 12.0284   1-0.37333-0.20457 0.91526-0.96405-0.24635-0.21820
  -9  -1  -3 87.4041 6.32239   1-0.43063-0.28677 0.89176-0.94055-0.24981-0.25228
 -11  -1  -2 100.895 8.55247   1-0.47507-0.35195 0.87677-0.92559-0.19977-0.22879
  -9  -1  -2 7.65211 5.03255   1-0.41659-0.27093 0.90511-0.95392-0.19404-0.19698
  -7  -1  -2 64.2917 5.67103   1-0.36140-0.18661 0.92701-0.97582-0.19383-0.15966
  -5  -1  -2-4.61341 4.25798   1-0.31154-0.09697 0.94228-0.99109-0.20207-0.11388
  -3  -1  -2 546.543 10.6714   1-0.27103 0.00201 0.94960-0.99840-0.22475-0.05367
  -1  -1  -2 457.924 8.34989   1-0.24892 0.11940 0.94404-0.99284-0.27554 0.03465
   1  -1  -2 520.835 8.36661   1-0.26949 0.27947 0.90413-0.95292-0.39201 0.18865
   3  -1  -2 44.9733  3.0026   1-0.40005 0.54954 0.69113-0.73991-0.68749 0.52166
   5  -1  -2 9.34608 7.11704   1-0.44956 0.73854-0.24352 0.19474-0.94863 0.82034
   7  -1  -2 9.12429 5.82004   1-0.12344 0.55193-0.78240 0.73363-0.62096 0.53020
   9  -1  -2-5.92006 5.89689   1 0.07574 0.49224-0.88251 0.83374-0.42647 0.37324
  11  -1  -2 289.914 13.7984   1 0.20818 0.49931-0.89728 0.84851-0.31873 0.30303
  13  -1  -2 2.38104 7.09335   1 0.31417 0.53282-0.88503 0.83627-0.24613 0.26797
  12   0  -2 263.148 13.9336   1 0.34409 0.43315-0.89958 0.89965-0.16627 0.16933
  10   0  -2 1.62905 6.20327   1 0.25637 0.38137-0.92094 0.92101-0.21348 0.17901
   8   0  -2-7.47864 5.06306   1 0.14898 0.34926-0.92840 0.92847-0.28755 0.21554
   6   0  -2 443.589 11.1024   1-0.04920 0.40793-0.87010 0.87016-0.48539 0.37585
   4   0  -2 524.226 10.2456   1-0.34154 0.56078 0.74795-0.74789-0.64019 0.49313
   2   0  -2 1374.90 13.2693   1-0.09808 0.17781 0.98253-0.98248-0.17893-0.00567
   0   0  -2 548.347 8.55597   1-0.10857 0.04880 0.99046-0.99042-0.11107-0.11107
  -2   0  -2 246.796 6.82212   1-0.15428-0.04499 0.98644-0.98640-0.09552-0.16415
  -4   0  -2 137.536 6.50913   1-0.21091-0.12785 0.97664-0.97660-0.09644-0.20076
  -6   0  -2 275.195 10.2125   1-0.27231-0.20595 0.96165-0.96162-0.10485-0.22988
  -8   0  -2 26.4856 2.85261   1-0.33621-0.28156 0.94136-0.94134-0.11748-0.25478
 -10   0  -2 563.606 18.3498   1-0.40157-0.35570 0.91546-0.91543-0.13287-0.27692
 -11   1  -2 109.237 8.54897   1-0.39436-0.43266 0.91865-0.86979-0.08382-0.34475
  -9   1  -2 4.05709 5.35281   1-0.32111-0.36641 0.94652-0.89766-0.05679-0.33425
  -7   1  -2  52.237  4.2007   1-0.24683-0.30118 0.96826-0.91939-0.02898-0.32453
  -5   1  -2 0.25744 4.33075   1-0.17087-0.23764 0.98409-0.93522 0.00059-0.31656
  -3   1  -2 575.336 11.0353   1-0.09191-0.17710 0.99389-0.94502 0.03380-0.31224
  -1   1  -2 466.509 8.56519   1-0.00680-0.12271 0.99676-0.94788 0.07512-0.31603
   1   1  -2 542.349 8.62813   1 0.09433-0.08434 0.98859-0.93970 0.13834-0.34172
   3   1  -2 51.4118 4.01905   1 0.26429-0.11480 0.93571-0.88682 0.29598-0.46182
   5   1  -2 22.9559 2.19805   1 0.66604-0.37705-0.58930 0.63819 0.61973-0.74805
   7   1  -2 20.6394 2.52593   1 0.34830 0.08019-0.93558 0.98448 0.03820-0.12898
   9   1  -2 5.64672 5.64672   1 0.35622 0.21177-0.92499 0.97390-0.03126-0.02199
  11   1  -2 299.603 13.2897   1 0.40216 0.30533-0.90173 0.95064-0.04426 0.02855
  13   1  -2-2.91823 7.31305   1 0.45918 0.38781-0.87181 0.92073-0.04047 0.06229
  12   2  -2 220.892 12.5189   1 0.51508 0.26216-0.85499 0.95274 0.08057-0.07753
  10   2  -2 136.138 9.54646   1 0.49490 0.14284-0.86893 0.96668 0.13191-0.16640
   8   2  -2 159.583 8.63562   1 0.52155-0.02331-0.84483 0.94257 0.25536-0.32738
   6   2  -2 6.73995 4.59354   1 0.67136-0.31262-0.61383 0.71156 0.58074-0.69029
   4   2  -2 101.718 6.96055   1 0.67804-0.45880 0.38227-0.28454 0.78700-0.93409
   2   2  -2 77.4078 4.64043   1 0.35892-0.27918 0.85288-0.75516 0.46159-0.64622
   0   2  -2 2114.16 17.2737   1 0.17310-0.23286 0.95285-0.85513 0.28642-0.50858
  -2   2  -2 227.593 6.89773   1 0.04646-0.24573 0.98198-0.88426 0.18872-0.44841
  -4   2  -2 318.891 9.47005   1-0.05650-0.28226 0.98806-0.89035 0.12260-0.41982
  -6   2  -2 106.891 7.28016   1-0.14811-0.33015 0.98215-0.88445 0.07154-0.40629
  -8   2  -2 1.20774 5.26442   1-0.23349-0.38427 0.96769-0.86999 0.02851-0.40079
 -10   2  -2 206.728 11.8716   1-0.31511-0.44215 0.94584-0.84814-0.00994-0.39988
 -11   3  -2 264.897 14.9034   1-0.31702-0.51000 0.94144-0.79490 0.02505-0.45364
  -9   3  -2 836.618 21.3428   1-0.23030-0.45721 0.96326-0.81672 0.07086-0.46192
  -7   3  -2 140.015 9.10824   1-0.13906-0.40896 0.97627-0.82973 0.12222-0.47574
  -5   3  -2 1.66805 5.00415   1-0.04077-0.36774 0.97871-0.83216 0.18254-0.49853
  -3   3  -2 27.9989 2.25675   1 0.06909-0.33810 0.96612-0.81957 0.25788-0.53634
  -1   3  -2 66.7298  4.3505   1 0.19934-0.32885 0.92692-0.78037 0.35965-0.60058
   1   3  -2 5961.61  30.687   1 0.36736-0.35737 0.82674-0.68018 0.50905-0.71245
   3   3  -2  168.57  7.4848   1 0.59330-0.44381 0.55362-0.40705 0.72236-0.88823
   5   3  -2 1083.42 21.4816   1 0.76735-0.47836-0.06793 0.21451 0.82057-0.94891
   7   3  -2 87.4004 6.03093   1 0.69697-0.26847-0.59275 0.73933 0.57632-0.66712
   9   3  -2 0.37836 6.15933   1 0.61453-0.04653-0.76387 0.91045 0.35528-0.40855
  11   3  -2 357.039 14.7959   1 0.59137 0.11613-0.80252 0.94911 0.23520-0.25094
  13   3  -2 356.113 16.7728   1 0.60343 0.24357-0.79735 0.94394 0.17111-0.14932
  12   4  -2 19.2824 7.73262   1 0.66348 0.11376-0.73691 0.93234 0.30318-0.30016
  10   4  -2 36.3385 3.45752   1 0.67743-0.03968-0.69653 0.89196 0.41013-0.44464
   8   4  -2 82.4377 6.40239   1 0.72451-0.22626-0.56483 0.76025 0.57549-0.64754
   6   4  -2 26.8715 3.06357   1 0.77604-0.41730-0.24374 0.43915 0.76907-0.87864
   4   4  -2 3.71187 6.47188   1 0.71594-0.49669 0.24879-0.05338 0.82085-0.96796
   2   4  -2 72.1355  5.5149   1 0.53605-0.45631 0.62893-0.43352 0.68646-0.87110
   0   4  -2 3.35631 3.46608   1 0.35282-0.41257 0.82178-0.62638 0.52570-0.74787
  -2   4  -2 47.0342 3.32141   1 0.20053-0.39979 0.91219-0.71680 0.39794-0.65765
  -4   4  -2 199.059 8.71261   1 0.07281-0.41157 0.95381-0.75842 0.30009-0.59733
  -6   4  -2 14.1918 2.59178   1-0.03901-0.43925 0.96951-0.77413 0.22229-0.55706
  -8   4  -2 4.31424 6.13168   1-0.14059-0.47717 0.96904-0.77366 0.15741-0.52972
 -10   4  -2-1.63907 6.75806   1-0.23543-0.52183 0.95676-0.76138 0.10094-0.51078
 -11   5  -2 115.705 9.05688   1-0.24739-0.57962 0.94909-0.70488 0.12102-0.54963
  -9   5  -2 32.4954 3.38494   1-0.15035-0.53716 0.96154-0.71733 0.18069-0.57177
  -7   5  -2  5.6377 6.85763   1-0.04728-0.50073 0.96154-0.71732 0.24766-0.60121
  -5   5  -2 83.6657 6.13523   1 0.06437-0.47288 0.94528-0.70106 0.32516-0.64118
  -3   5  -2 1780.63 22.2395   1 0.18821-0.45722 0.90515-0.66092 0.41755-0.69604
  -1   5  -2 74.1114 5.37898   1 0.32873-0.45823 0.82584-0.58160 0.52957-0.77052
   1   5  -2 45.7328 3.05993   1 0.48800-0.47801 0.67781-0.43357 0.66082-0.86424
   3   5  -2 504.853 13.9748   1 0.65144-0.50194 0.41769-0.17344 0.78522-0.95110
   5   5  -2 15.8792  6.9182   1 0.76508-0.47608 0.04427 0.19998 0.82456-0.95291
   7   5  -2 330.157 13.4921   1 0.78353-0.35503-0.31248 0.55673 0.72812-0.81894
   9   5  -2 35.5145 3.44472   1 0.75200-0.18401-0.53373 0.77799 0.57496-0.62825
  11   5  -2 418.403 17.2912   1 0.72619-0.01869-0.63741 0.88167 0.44357-0.45933
  12   6  -2 130.519 9.20373   1 0.76698 0.01027-0.58282 0.87593 0.46497-0.46197
  10   6  -2 120.421 8.34073   1 0.77889-0.14114-0.50036 0.79346 0.57381-0.60834
   8   6  -2 69.6393 5.31563   1 0.79564-0.29739-0.33700 0.63010 0.69894-0.77100
   6   6  -2 844.716 21.6639   1 0.78819-0.42944-0.07463 0.36772 0.80044-0.91004
   4   6  -2 2939.34 37.3147   1 0.71968-0.50043 0.24305 0.05003 0.81998-0.96711
   2   6  -2 344.222   11.72   1 0.59247-0.51272 0.52213-0.22905 0.75017-0.93483
   0   6  -2 50.0176 4.01758   1 0.44364-0.50340 0.71532-0.42225 0.63922-0.86141
  -2   6  -2 1788.05 22.6274   1 0.29951-0.49877 0.83412-0.54105 0.52651-0.78624
  -4   6  -2 249.732 10.4874   1 0.16770-0.50646 0.90301-0.60994 0.42590-0.72316
  -6   6  -2 673.885 17.6104   1 0.04768-0.52594 0.93976-0.64670 0.33864-0.67343
  -8   6  -2 70.4831 5.17848   1-0.06297-0.55478 0.95486-0.66181 0.26244-0.63476
 -10   6  -2 301.371 15.5608   1-0.16659-0.59067 0.95411-0.66106 0.19460-0.60446
  -9   7  -2    0.00 7.80356   1-0.08435-0.60315 0.94919-0.60729 0.26911-0.66021
  -7   7  -2 127.823 7.80831   1 0.02508-0.57308 0.93635-0.59446 0.34380-0.69737
  -5   7  -2 21.9176 3.02318   1 0.14176-0.55026 0.90387-0.56197 0.42672-0.74275
  -3   7  -2 -0.6357 5.02568   1 0.26703-0.53603 0.84441-0.50250 0.51896-0.79746
  -1   7  -2 131.861 7.91975   1 0.40085-0.53035 0.74654-0.40463 0.61916-0.86013
   1   7  -2 154.089 8.83323   1 0.53865-0.52866 0.59535-0.25343 0.71899-0.92243
   3   7  -2 3.47017 3.04521   1 0.66631-0.51681 0.38053-0.03861 0.79683-0.96273
   5   7  -2 143.734 9.83114   1 0.76003-0.47103 0.11759 0.22434 0.82006-0.94843
   7   7  -2 10.5079 9.13105   1 0.80438-0.37588-0.14045 0.48238 0.77243-0.86327
   9   7  -2 9.86191 6.98307   1 0.81104-0.24304-0.33957 0.68150 0.67705-0.73036
  11   7  -2 36.2019 3.86885   1 0.80491-0.09741-0.46502 0.80696 0.57164-0.58742
  12   8  -2 369.503 18.9176   1 0.82993-0.05267-0.42779 0.81857 0.56822-0.56524
  10   8  -2 152.872 10.2275   1 0.82833-0.19058-0.32942 0.72020 0.65935-0.69390
   8   8  -2 359.841 15.7749   1 0.81942-0.32117-0.17424 0.56501 0.74642-0.81851
   6   8  -2 13.2458 8.44256   1 0.78679-0.42804 0.03374 0.35703 0.80525-0.91487
   4   8  -2 415.393 17.0587   1 0.71719-0.49793 0.26579 0.12497 0.81336-0.96051
   2   8  -2 60.6448  4.7609   1 0.61270-0.53295 0.48058-0.08983 0.76903-0.95371
   0   8  -2 1828.82 26.5092   1 0.48824-0.54799 0.65127-0.26051 0.69074-0.91296
  -2   8  -2 511.351 14.8991   1 0.35862-0.55787 0.77364-0.38289 0.59945-0.85919
  -4   8  -2 491.658 15.4549   1 0.23218-0.57093 0.85549-0.46475 0.50808-0.80536
  -6   8  -2-4.50441 5.97578   1 0.11188-0.59013 0.90648-0.51575 0.42205-0.75687
  -8   8  -2 6.52272 6.52272   1-0.00201-0.61575 0.93428-0.54355 0.34263-0.71498
 -10   8  -2 315.929 16.6987   1-0.11025-0.64700 0.94411-0.55338 0.26931-0.67919
  -9   9  -2 710.891 22.8184   1-0.03266-0.65484 0.93292-0.49335 0.33639-0.72751
  -7   9  -2 29.9242 3.65717   1 0.07897-0.62697 0.90998-0.47041 0.41310-0.76669
  -5   9  -2 48.1377 4.26485   1 0.19544-0.60394 0.86668-0.42710 0.49447-0.81053
  -3   9  -2  16.116  7.1215   1 0.31644-0.58544 0.79768-0.35810 0.57944-0.85797
  -1   9  -2 8.36606 6.05492   1 0.43989-0.56939 0.69647-0.25688 0.66426-0.90525
   1   9  -2 2215.28 32.2187   1 0.56052-0.55052 0.55735-0.11776 0.74063-0.94409
   3   9  -2 91.1868  8.3162   1 0.66886-0.51936 0.38062 0.05898 0.79490-0.96083
   5   9  -2 305.738 15.9645   1 0.75340-0.46440 0.17946 0.26014 0.81195-0.94034
   7   9  -2 181.771 13.8433   1 0.80744-0.37893-0.01937 0.45898 0.78514-0.87600
   9   9  -2 3.15355 8.43834   1 0.83474-0.26674-0.18782 0.62744 0.72315-0.77648
  11   9  -2  190.28  14.527   1 0.84654-0.13903-0.31097 0.75059 0.64393-0.65973
  10  10  -2-5.00995 8.73631   1 0.85049-0.21273-0.18784 0.67629 0.70205-0.73662
   8  10  -2 9.38534  9.7609   1 0.82539-0.32713-0.05045 0.53890 0.76365-0.83576
   6  10  -2 1.90222 8.71706   1 0.78094-0.42219 0.11791 0.37053 0.80084-0.91048
   4  10  -2 21.2745 9.03657   1 0.71165-0.49240 0.29926 0.18918 0.80358-0.95075
   2  10  -2 105.875 9.46515   1 0.61890-0.53915 0.47167 0.01676 0.77135-0.95606
   0  10  -2 25.7458 3.80073   1 0.50980-0.56955 0.61887-0.13044 0.71259-0.93483
  -2  10  -2 22.3098 3.59677   1 0.39273-0.59198 0.73441-0.24598 0.63865-0.89842
  -4  10  -2 12.6375 7.56131   1 0.27398-0.61273 0.81924-0.33082 0.55875-0.85605
  -6  10  -2 27.7463 3.51442   1 0.15708-0.63533 0.87751-0.38909 0.47849-0.81332
  -8  10  -2-7.65719 7.65719   1 0.04356-0.66131 0.91375-0.42534 0.40056-0.77293
  -9  11  -2 87.0903  6.9738   1 0.00599-0.69349 0.91730-0.38006 0.38488-0.77602
  -7  11  -2-4.51591  7.8748   1 0.11725-0.66525 0.88765-0.35040 0.46029-0.81390
  -5  11  -2 14.7845 8.27947   1 0.23102-0.63952 0.83862-0.30137 0.53709-0.85317
  -3  11  -2 765.166 21.6638   1 0.34616-0.61516 0.76703-0.22977 0.61329-0.89183
  -1  11  -2 147.521 11.4027   1 0.46018-0.58968 0.66982-0.13256 0.68492-0.92593
   1  11  -2 1430.20 29.5531   1 0.56874-0.55874 0.54579-0.00852 0.74557-0.94905
   3  11  -2 187.749 13.9177   1 0.66580-0.51629 0.39809 0.13919 0.78686-0.95280
   5  11  -2-2.58016 8.84431   1 0.74519-0.45618 0.23644 0.30084 0.80099-0.92941
   7  11  -2-2.10847 8.69341   1 0.80348-0.37498 0.07641 0.46087 0.78480-0.87568
   9  11  -2 17.2455 10.0317   1 0.84208-0.27407-0.06557 0.60285 0.74218-0.79553
  10  12  -2  5.0465 11.0947   1 0.85805-0.22029-0.06878 0.65491 0.72104-0.75563
   8  12  -2-3.13382 10.9123   1 0.82305-0.32479 0.05073 0.53540 0.76627-0.83840
   6  12  -2 170.881 11.3807   1 0.77250-0.41374 0.19023 0.39589 0.79132-0.90098
   4  12  -2 435.881 19.3403   1 0.70384-0.48459 0.33792 0.24820 0.79110-0.93829
   2  12  -2 238.547 14.7486   1 0.61799-0.53823 0.48058 0.10553 0.76544-0.95016
   0  12  -2 22.1672 8.05828   1 0.51881-0.57855 0.60758-0.02148 0.71870-0.94095
  -2  12  -2 136.341 9.26625   1 0.41127-0.61051 0.71306-0.12696 0.65738-0.91717
  -4  12  -2-3.63032  7.9812   1 0.29977-0.63851 0.79549-0.20940 0.58770-0.88502
  -6  12  -2 290.605 16.2284   1 0.18741-0.66566 0.85602-0.26993 0.51427-0.84912
  -8  12  -2 6.02705 6.73845   1 0.07602-0.69377 0.89685-0.31076 0.43996-0.81234
  -7  13  -2 131.243  10.406   1 0.14303-0.69102 0.87150-0.23657 0.49009-0.84372
  -5  13  -2 3.48232 7.40352   1 0.25324-0.66173 0.82053-0.18560 0.56153-0.87762
  -3  13  -2 2.56647 7.80562   1 0.36270-0.63170 0.75038-0.11544 0.62968-0.90824
  -1  13  -2 16.1169 7.49004   1 0.46914-0.59863 0.66010-0.02516 0.69113-0.93216
   1  13  -2  623.19 21.7738   1 0.56927-0.55927 0.55042 0.08452 0.74125-0.94475
   3  13  -2-11.1462 7.38891   1 0.65920-0.50969 0.42496 0.20999 0.77478-0.94075
   5  13  -2 200.388 15.3494   1 0.73531-0.44630 0.29088 0.34407 0.78734-0.91578
   7  13  -2 -19.078 9.92846   1 0.79564-0.36713 0.15821 0.47675 0.77722-0.86813
   9  13  -2    0.00 12.1433   1 0.84072-0.27271 0.03753 0.59744 0.74644-0.79981
   8  14  -2 144.018 10.1489   1 0.81586-0.31760 0.13811 0.54569 0.76029-0.83244
   6  14  -2 25.4668 10.0036   1 0.76195-0.40318 0.25588 0.42791 0.77797-0.88764
   4  14  -2 198.273 15.2775   1 0.69397-0.47471 0.37947 0.30433 0.77597-0.92318
   2  14  -2 117.623 9.59178   1 0.61259-0.53283 0.50009 0.18369 0.75424-0.93898
   0  14  -2 888.428 26.6378   1 0.52009-0.57983 0.61037 0.07341 0.71524-0.93752
  -2  14  -2 269.877 17.0831   1 0.41961-0.61885 0.70541-0.02163 0.66295-0.92275
  -4  14  -2 89.5672 7.13596   1 0.31420-0.65295 0.78293-0.09916 0.60151-0.89885
  -6  14  -2 16.6367 8.99788   1 0.20634-0.68458 0.84258-0.15882 0.53447-0.86935
  -5  15  -2 21.9477 10.0547   1 0.26552-0.67401 0.81150-0.07890 0.57262-0.88874
  -3  15  -2 28.3689 4.77017   1 0.37006-0.63905 0.74492-0.01231 0.63406-0.91264
  -1  15  -2 7.19307 9.26763   1 0.47060-0.60008 0.66241 0.07021 0.68788-0.92893
   1  15  -2 507.823 20.8674   1 0.56473-0.55472 0.56546 0.16716 0.73078-0.93430
   3  15  -2 41.3073 4.49215   1 0.64984-0.50033 0.45747 0.27516 0.75936-0.92534
   5  15  -2 83.9083  7.0679   1 0.72367-0.43466 0.34385 0.38879 0.77097-0.89942
   7  15  -2 102.266 9.63737   1 0.78497-0.35645 0.23157 0.50106 0.76460-0.85552
   6  16  -2 6.11988 10.5276   1 0.74937-0.39061 0.31745 0.46402 0.76123-0.87092
   4  16  -2 361.845 19.8367   1 0.68208-0.46281 0.42278 0.35868 0.75812-0.90535
   2  16  -2 188.194 12.5387   1 0.60379-0.52403 0.52637 0.25509 0.73892-0.92368
   0  16  -2 105.682 9.13943   1 0.51601-0.57575 0.62278 0.15868 0.70515-0.92744
  -2  16  -2 229.394 16.0615   1 0.42079-0.62003 0.70799 0.07346 0.65933-0.91916
  -4  16  -2 8.42531 9.82551   1 0.32030-0.65904 0.77962 0.00183 0.60433-0.90169
  -3  17  -2 470.725 22.0008   1 0.37062-0.63960 0.74817 0.08211 0.62962-0.90822
  -1  17  -2 12.2763 10.1233   1 0.46660-0.59609 0.67336 0.15693 0.67773-0.91881
   1  17  -2 269.008  16.319   1 0.55634-0.54632 0.58750 0.24279 0.71555-0.91909
   3  17  -2 175.448 12.7783   1 0.63802-0.48851 0.49359 0.33671 0.74079-0.90679
   5  17  -2 45.7382 5.48085   1 0.71014-0.42113 0.39587 0.43444 0.75175-0.88022
   0  18  -2 38.4475 5.18338   1 0.50778-0.56751 0.64196 0.23717 0.68981-0.91213
  -2  18  -1-12.6019 10.3918   1 0.45679-0.62614 0.62716 0.25195 0.73040-0.87918
   0  18  -1 48.0257 4.74322   1 0.54281-0.57266 0.54299 0.33612 0.76304-0.87428
   2  18  -1-11.6106  9.4558   1 0.62057-0.51092 0.45338 0.42574 0.78309-0.85681
   5  17  -1 61.3924 6.14761   1 0.72707-0.40817 0.28454 0.54574 0.79736-0.81476
   3  17  -1  266.49 18.1996   1 0.66348-0.48408 0.38103 0.44924 0.79860-0.85354
   1  17  -1-12.3335 8.92315   1 0.58970-0.54980 0.47850 0.35178 0.78519-0.87767
  -1  17  -1 17.9069 8.70451   1 0.50646-0.60606 0.57192 0.25835 0.75766-0.88766
  -3  17  -1 196.642 15.5459   1 0.41518-0.65429 0.65710 0.17317 0.71754-0.88508
  -4  16  -1 229.548 16.6047   1 0.36914-0.67800 0.69019 0.09123 0.69862-0.88492
  -2  16  -1 89.8272 6.00392   1 0.46577-0.63513 0.60567 0.17576 0.74656-0.89532
   0  16  -1 21.7011 7.92411   1 0.55491-0.58476 0.50982 0.27161 0.78235-0.89358
   2  16  -1 92.7738 7.11703   1 0.63459-0.52494 0.40668 0.37476 0.80363-0.87732
   4  16  -1 213.501 15.5783   1 0.70346-0.45432 0.30160 0.47985 0.80905-0.84521
   6  16  -1-6.09604  9.2574   1 0.76116-0.37252 0.20058 0.58087 0.79878-0.79741
   7  15  -1 210.732 14.2457   1 0.79057-0.33217 0.11082 0.62179 0.79274-0.77260
   5  15  -1  21.344 4.44787   1 0.73970-0.42081 0.21468 0.51793 0.81323-0.83062
   3  15  -1-9.33029 9.44006   1 0.67689-0.49749 0.32666 0.40594 0.81737-0.87229
   1  15  -1 55.6774 4.99932   1 0.60181-0.56192 0.43979 0.29281 0.80390-0.89635
  -1  15  -1 18.6003 7.64028   1 0.51556-0.61517 0.54727 0.18532 0.77361-0.90360
  -3  15  -1 212.108 15.7072   1 0.42024-0.65934 0.64369 0.08890 0.72893-0.89645
  -5  15  -1-3.15989 8.72553   1 0.31835-0.69696 0.72556 0.00702 0.67310-0.87815
  -7  15  -1 71.3672  6.2067   1 0.21228-0.73039 0.79120-0.05862 0.60933-0.85192
  -6  14  -1 234.475 16.3984   1 0.26261-0.71097 0.76206-0.07832 0.64054-0.86435
  -4  14  -1 261.347 16.1998   1 0.36935-0.67821 0.68509-0.00134 0.70397-0.89024
  -2  14  -1 101.734 9.12751   1 0.47092-0.64028 0.59043 0.09333 0.75788-0.90662
   0  14  -1 40.5482 4.31895   1 0.56433-0.59419 0.48058 0.20318 0.79824-0.90945
   2  14  -1 28.9653 4.65091   1 0.64662-0.53697 0.36054 0.32322 0.82135-0.89503
   4  14  -1  661.65 23.6048   1 0.71571-0.46656 0.23762 0.44614 0.82503-0.86118
   6  14  -1 147.354 10.5102   1 0.77115-0.38250 0.12022 0.56355 0.80961-0.80822
   8  14  -1 318.298 19.3925   1 0.81429-0.28615 0.01605 0.66772 0.77792-0.73900
   9  13  -1 54.9604 5.35579   1 0.83135-0.23346-0.08226 0.71720 0.75305-0.69535
   7  13  -1 251.943 17.8272   1 0.79650-0.33810 0.01875 0.61619 0.79636-0.77620
   5  13  -1 230.972 15.5528   1 0.74980-0.43091 0.13898 0.49595 0.82476-0.84213
   3  13  -1-2.53263 7.32934   1 0.68843-0.50904 0.27070 0.36423 0.83325-0.88815
   1  13  -1 3.60885 7.51242   1 0.61166-0.57177 0.40393 0.23100 0.81964-0.91207
  -1  13  -1 98.6784 8.29936   1 0.52116-0.62077 0.52892 0.10600 0.78523-0.91519
  -3  13  -1 321.795 16.6969   1 0.42026-0.65937 0.63842-0.00351 0.73399-0.90149
  -5  13  -1 38.3726 4.52193   1 0.31275-0.69136 0.72855-0.09364 0.67096-0.87599
  -7  13  -1 199.533 15.7091   1 0.20189-0.72000 0.79824-0.16333 0.60073-0.84330
  -8  12  -1 59.8919 5.49926   1 0.13637-0.72424 0.83245-0.24639 0.55377-0.81509
  -6  12  -1 797.626 25.2836   1 0.25027-0.69863 0.77234-0.18627 0.62948-0.85327
  -4  12  -1 80.8754 6.73636   1 0.36294-0.67180 0.68981-0.10374 0.70086-0.88711
  -2  12  -1 9.60031 8.04608   1 0.47122-0.64058 0.58409 0.00199 0.76320-0.91192
   0  12  -1 264.696 14.6731   1 0.57072-0.60058 0.45716 0.12892 0.81043-0.92161
   2  12  -1 18.3425 8.34595   1 0.65675-0.54711 0.31526 0.27083 0.83643-0.91008
   4  12  -1 361.351 18.3133   1 0.72586-0.47672 0.16893 0.41717 0.83745-0.87358
   6  12  -1 26.5148 4.17681   1 0.77750-0.38886 0.03076 0.55534 0.81415-0.81274
   8  12  -1 178.592 11.7453   1 0.81433-0.28619-0.08833 0.67443 0.77160-0.73266
  10  12  -1 59.9139 4.92217   1 0.84092-0.17328-0.18180 0.76791 0.71719-0.64072
   9  11  -1 6.10641  9.3277   1 0.82332-0.22543-0.19839 0.73566 0.73371-0.67599
   7  11  -1 762.703 23.6347   1 0.79682-0.33843-0.08593 0.62319 0.79042-0.77024
   5  11  -1  211.94 14.4644   1 0.75688-0.43799 0.05436 0.48289 0.83090-0.84825
   3  11  -1 682.249 21.6752   1 0.69821-0.51882 0.21225 0.32500 0.84631-0.90119
   1  11  -1 18.1948 7.93517   1 0.61907-0.57919 0.37248 0.16477 0.83238-0.92479
  -1  11  -1 22.8229 8.09894   1 0.52227-0.62188 0.51995 0.01729 0.79143-0.92137
  -3  11  -1 373.415  15.959   1 0.41347-0.65258 0.64457-0.10734 0.73050-0.89797
  -5  11  -1-11.8914 7.78477   1 0.29858-0.67719 0.74251-0.20527 0.65769-0.86270
  -7  11  -1 715.035 23.3095   1 0.18205-0.70016 0.81439-0.27717 0.57951-0.82206
  -9  11  -1 24.6278 4.36393   1 0.06655-0.72416 0.86294-0.32572 0.50015-0.78022
 -10  10  -1 10.8647 8.41579   1-0.00685-0.72052 0.88803-0.39965 0.44074-0.73957
  -8  10  -1 6.77431 7.95849   1 0.10863-0.69649 0.85247-0.36408 0.52156-0.78286
  -6  10  -1 443.777 17.0163   1 0.22721-0.67558 0.79386-0.30547 0.60423-0.82800
  -4  10  -1 53.1369 4.36311   1 0.34716-0.65602 0.70787-0.21947 0.68573-0.87196
  -2  10  -1 282.656  13.472   1 0.46464-0.63401 0.59088-0.10248 0.76010-0.90880
   0  10  -1  251.68 12.9853   1 0.57327-0.60313 0.44289 0.04551 0.81809-0.92926
   2  10  -1 184.773  12.769   1 0.66504-0.55540 0.27135 0.21706 0.84899-0.92263
   4  10  -1 6.28618  8.7969   1 0.73372-0.48458 0.09264 0.39577 0.84568-0.88178
   6  10  -1 125.401 9.09603   1 0.77874-0.39010-0.07262 0.56104 0.80968-0.80825
   8  10  -1 305.849 15.8456   1 0.80566-0.27753-0.20825 0.69667 0.75091-0.71195
  10  10  -1  20.451 8.10663   1 0.82265-0.15501-0.30754 0.79597 0.68194-0.60545
  11   9  -1 35.9185 4.36568   1 0.81244-0.07505-0.41091 0.85050 0.61704-0.52177
   9   9  -1 203.248 13.9943   1 0.80248-0.20459-0.33131 0.77089 0.69391-0.63617
   7   9  -1 1004.80 24.3263   1 0.78823-0.32985-0.20932 0.64891 0.76945-0.74925
   5   9  -1  135.01 9.00907   1 0.75970-0.44081-0.04476 0.48434 0.82922-0.84654
   3   9  -1 16.4589 7.17812   1 0.70629-0.52691 0.14958 0.28999 0.85642-0.91128
   1   9  -1 444.244 15.4329   1 0.62358-0.58370 0.34837 0.09120 0.84175-0.93414
  -1   9  -1 2.84314 6.61187   1 0.51677-0.61639 0.52567-0.08610 0.78976-0.91968
  -3   9  -1 1405.18 25.7819   1 0.39644-0.63556 0.66702-0.22746 0.71407-0.88153
  -5   9  -1 27.2177 3.29297   1 0.27209-0.65071 0.77052-0.33096 0.62822-0.83321
  -7   9  -1 613.101 19.6422   1 0.14944-0.66756 0.84089-0.40134 0.54102-0.78354
  -9   9  -1 266.686 14.3846   1 0.03094-0.68856 0.88436-0.44482 0.45674-0.73679
 -10   8  -1 77.5866 6.24195   1-0.04974-0.67763 0.90821-0.51750 0.38665-0.68546
  -8   8  -1 189.422   12.59   1 0.06647-0.65434 0.88067-0.48996 0.46945-0.73073
  -6   8  -1 236.848 12.1006   1 0.18894-0.63731 0.82844-0.43772 0.55847-0.78222
  -4   8  -1 540.667 15.9762   1 0.31702-0.62589 0.74380-0.35308 0.65188-0.83810
  -2   8  -1 191.268 9.72735   1 0.44704-0.61641 0.61766-0.22693 0.74334-0.89202
   0   8  -1-3.69142 6.54119   1 0.57000-0.59987 0.44402-0.05329 0.81912-0.93027
   2   8  -1 157.494 10.6838   1 0.67145-0.56181 0.22989 0.16084 0.85913-0.93274
   4   8  -1 1067.93 23.1916   1 0.73857-0.48943 0.00311 0.38762 0.84803-0.88411
   6   8  -1  206.08 12.0462   1 0.77128-0.38265-0.19825 0.58899 0.79008-0.78863
   8   8  -1 583.845 18.6277   1 0.78250-0.25437-0.34967 0.74042 0.70678-0.66780
  10   8  -1 8.43668 7.97404   1 0.78704-0.11941-0.44840 0.83916 0.61987-0.54336
  12   8  -1 12.0723  8.2142   1 0.79410 0.01304-0.50349 0.89425 0.54162-0.42757
  11   7  -1 81.7891 7.23995   1 0.76114-0.02376-0.55240 0.89432 0.53221-0.43692
   9   7  -1 9.56912 6.45473   1 0.76055-0.16267-0.48420 0.82611 0.62131-0.56356
   7   7  -1 20.1394 7.54512   1 0.76331-0.30493-0.36071 0.70262 0.72162-0.70140
   5   7  -1 244.478 11.7105   1 0.75481-0.43593-0.16932 0.51122 0.81346-0.83076
   3   7  -1 89.3814 7.52336   1 0.71263-0.53325 0.07897 0.26292 0.86310-0.91794
   1   7  -1 6.29403 5.80911   1 0.62386-0.58398 0.33777 0.00412 0.84657-0.93894
  -1   7  -1 155.227 8.58654   1 0.49977-0.59939 0.55571-0.21383 0.77425-0.90415
  -3   7  -1 38.2935 3.80781   1 0.36245-0.60157 0.71272-0.37084 0.67578-0.84322
  -5   7  -1 105.467 7.72459   1 0.22703-0.60565 0.81539-0.47351 0.57382-0.77879
  -7   7  -1 23.0686 3.06753   1 0.09930-0.61743 0.87755-0.53567 0.47833-0.72084
  -9   7  -1 19.0871 6.99379   1-0.02000-0.63763 0.91074-0.56887 0.39171-0.67174
 -11   7  -1 16.9547 8.35101   1-0.13195-0.66518 0.92266-0.58080 0.31327-0.63084
 -10   6  -1 108.788 8.69364   1-0.10798-0.61939 0.92947-0.63644 0.31046-0.60925
  -8   6  -1 290.225 13.0111   1 0.00557-0.59345 0.91453-0.62149 0.39088-0.65213
  -6   6  -1 1485.21 24.2299   1 0.12873-0.57711 0.87582-0.58278 0.48245-0.70618
  -4   6  -1  499.98 13.2519   1 0.26350-0.57238 0.80216-0.50911 0.58681-0.77300
  -2   6  -1 8.31629 4.38669   1 0.40917-0.57854 0.67544-0.38239 0.70082-0.84948
   0   6  -1 181.252 8.52954   1 0.55572-0.58559 0.47365-0.18060 0.80749-0.91861
   2   6  -1 13.7675 6.25512   1 0.67578-0.56615 0.19341 0.09965 0.86683-0.94043
   4   6  -1 2108.02 27.7267   1 0.73794-0.48881-0.11246 0.40553 0.83946-0.87552
   6   6  -1-0.69214  6.3812   1 0.74576-0.35713-0.36080 0.65386 0.74011-0.73864
   8   6  -1 621.069 17.4264   1 0.73304-0.20491-0.51835 0.81142 0.62148-0.58247
  10   6  -1 384.887  15.431   1 0.72470-0.05707-0.60219 0.89527 0.51764-0.44111
  12   6  -1  220.98 14.2362   1 0.72854 0.07859-0.63770 0.93078 0.43699-0.32292
  11   5  -1 35.0118 3.76023   1 0.68063 0.05675-0.69552 0.93976 0.40492-0.30961
   9   5  -1 63.4616 4.62502   1 0.68353-0.08565-0.65410 0.89834 0.49600-0.43822
   7   5  -1 308.431 11.8933   1 0.70461-0.24623-0.55085 0.79508 0.62048-0.60024
   5   5  -1 474.399  12.862   1 0.73117-0.41229-0.34256 0.58679 0.76498-0.78226
   3   5  -1 242.594 9.91932   1 0.71669-0.53732-0.00954 0.25376 0.86444-0.91926
   1   5  -1 26.6231 2.62237   1 0.61573-0.57586 0.35615-0.11193 0.84255-0.93490
  -1   5  -1 324.993 9.29071   1 0.45856-0.55818 0.62825-0.38403 0.72859-0.85848
  -3   5  -1 1428.91  18.919   1 0.29794-0.53706 0.78943-0.54522 0.59690-0.76432
  -5   5  -1 32.2524 2.62806   1 0.15351-0.53214 0.87672-0.63252 0.48015-0.68510
  -7   5  -1 499.445 14.6715   1 0.02566-0.54378 0.92044-0.67625 0.38236-0.62484
  -9   5  -1  11.289 5.27996   1-0.08949-0.56813 0.93740-0.69321 0.29987-0.57988
 -11   5  -1 84.9667 7.20932   1-0.19552-0.60160 0.93619-0.69201 0.22849-0.54603
 -12   4  -1 17.2046 7.06698   1-0.28091-0.58597 0.93111-0.73576 0.14827-0.48457
 -10   4  -1 14.1614 5.63194   1-0.18326-0.54412 0.94569-0.75034 0.20906-0.50783
  -8   4  -1 164.877 10.0253   1-0.07818-0.50970 0.94692-0.75156 0.27908-0.54032
  -6   4  -1-5.43126 5.12065   1 0.03808-0.48646 0.92960-0.73424 0.36313-0.58684
  -4   4  -1  11.657 1.94471   1 0.17136-0.48024 0.88219-0.68683 0.46835-0.65452
  -2   4  -1 47.4471 3.64564   1 0.32946-0.49884 0.77851-0.58314 0.60299-0.75163
   0   4  -1 237.301 7.65509   1 0.51341-0.54329 0.56258-0.36721 0.76214-0.87324
   2   4  -1 401.201  11.925   1 0.67716-0.56753 0.16981 0.02557 0.87173-0.94531
   4   4  -1 309.546 9.87664   1 0.72114-0.47201-0.28897 0.48435 0.80050-0.83655
   6   4  -1 59.8402 4.85671   1 0.67536-0.28674-0.58162 0.77701 0.61852-0.61703
   8   4  -1 56.8455 4.37705   1 0.63525-0.10712-0.71005 0.90545 0.46360-0.42458
  10   4  -1 8.83204 5.85851   1 0.62402 0.04361-0.75555 0.95095 0.36001-0.28345
  12   4  -1 6.14221 6.67729   1 0.63552 0.17161-0.76149 0.95689 0.29383-0.17974
  13   3  -1 0.61253  8.6408   1 0.59547 0.28141-0.80265 0.94922 0.19291-0.06005
  11   3  -1 170.418 10.8274   1 0.56578 0.17160-0.82059 0.96715 0.23004-0.13471
   9   3  -1 398.535 13.9084   1 0.55425 0.04363-0.81833 0.96489 0.29574-0.23795
   7   3  -1 2588.90 28.3236   1 0.57479-0.11642-0.77320 0.91976 0.41278-0.39251
   5   3  -1 331.235 9.63807   1 0.64554-0.32667-0.61033 0.75687 0.61596-0.63323
   3   3  -1  93.593 6.91147   1 0.71419-0.53482-0.15361 0.30015 0.84989-0.90468
   1   3  -1 374.742 8.57192   1 0.57989-0.54001 0.45387-0.30733 0.80755-0.89988
  -1   3  -1 9.67228 3.43649   1 0.35597-0.45560 0.77230-0.62577 0.60237-0.73224
  -3   3  -1 2710.17 22.1071   1 0.17771-0.41684 0.89542-0.74889 0.44079-0.60819
  -5   3  -1 62.3233 4.31221   1 0.03911-0.41774 0.94325-0.79673 0.32793-0.53286
  -7   3  -1 1063.53 20.0694   1-0.07665-0.44148 0.95829-0.81177 0.24435-0.48681
  -9   3  -1 332.491 13.4752   1-0.17917-0.47846 0.95535-0.80884 0.17784-0.45783
 -11   3  -1 139.304 10.7192   1-0.27361-0.52353 0.94018-0.79367 0.12162-0.43915
 -12   2  -1 56.9693 5.46572   1-0.35909-0.50780 0.92245-0.82478 0.03981-0.37609
 -10   2  -1 32.9424 3.22166   1-0.27476-0.45262 0.94764-0.84997 0.08256-0.38131
  -8   2  -1 251.583 11.1043   1-0.18577-0.40212 0.96439-0.86671 0.13108-0.39230
  -6   2  -1 60.9116  4.7697   1-0.08900-0.35939 0.97097-0.87328 0.18969-0.41337
  -4   2  -1 340.119 8.72649   1 0.02196-0.33084 0.96223-0.86454 0.26706-0.45321
  -2   2  -1 101.976 4.58749   1 0.16220-0.33158 0.92159-0.82389 0.38311-0.53173
   0   2  -1 101.048 4.05019   1 0.37095-0.40083 0.77898-0.68128 0.58656-0.69765
   2   2  -1  229.08 8.64518   1 0.66884-0.55922 0.20186-0.10416 0.86901-0.94256
   4   2  -1 1005.00 13.6127   1 0.61583-0.36670-0.63582 0.73352 0.61393-0.64995
   6   2  -1 257.262 8.69281   1 0.48981-0.10119-0.84844 0.94616 0.32508-0.32357
   8   2  -1  298.78 11.5563   1 0.46315 0.06497-0.88277 0.98049 0.20045-0.16140
  10   2  -1-7.47526 5.75445   1 0.48025 0.18737-0.87699 0.97471 0.14372-0.06714
  12   2  -1-4.29211 7.51119   1 0.51711 0.29001-0.85559 0.95332 0.11737-0.00326
  13   1  -1  14.998 8.20376   1 0.48167 0.39520-0.86971 0.91861 0.02622 0.10666
  11   1  -1-2.34138    6.30   1 0.42370 0.31367-0.90060 0.94949 0.02095 0.07441
   9   1  -1 3.91832 5.36686   1 0.37225 0.22562-0.92489 0.97377 0.02587 0.03195
   7   1  -1 328.932 10.3899   1 0.33552 0.12285-0.94122 0.99009 0.05299-0.03270
   5   1  -1-3.97899 3.49773   1 0.34388-0.02501-0.93727 0.98614 0.14766-0.16491
   3   1  -1 858.289 10.8427   1 0.59049-0.41112-0.65014 0.69901 0.61952-0.67429
   1   1  -1 4.01122 2.23246   1 0.34085-0.30098 0.83316-0.78430 0.51099-0.60330
  -1   1  -1 82.5435 3.66318   1 0.09761-0.19724 0.96603-0.91717 0.25654-0.38638
  -3   1  -1 15.3691  1.4081   1-0.02598-0.21316 0.98411-0.93525 0.16198-0.32935
  -5   1  -1 85.4524 5.51245   1-0.12150-0.25713 0.98210-0.93325 0.10570-0.31061
  -7   1  -1 127.381 8.09716   1-0.20647-0.31166 0.97057-0.92172 0.06359-0.30604
  -9   1  -1 76.1446  6.0565   1-0.28638-0.37125 0.95185-0.90302 0.02798-0.30795
 -11   1  -1 42.3359 3.70019   1-0.36350-0.43364 0.92649-0.87766-0.00436-0.31315
 -12   0  -1 54.4701 4.21828   1-0.44489-0.42200 0.89470-0.89471-0.08187-0.25439
 -10   0  -1 50.3608 3.82411   1-0.37745-0.34993 0.92514-0.92514-0.06295-0.23578
  -8   0  -1 551.096 15.3131   1-0.31081-0.27708 0.94964-0.94964-0.04586-0.21533
  -6   0  -1 4322.59 34.3504   1-0.24554-0.20284 0.96870-0.96869-0.03139-0.19227
  -4   0  -1 279.286 7.68764   1-0.18297-0.12591 0.98268-0.98267-0.02140-0.16473
  -2   0  -1 572.627 8.23883   1-0.12687-0.04252 0.99182-0.99180-0.02133-0.12727
   0   0  -1 1133.59 8.19646   1-0.09400 0.06411 0.99508-0.99506-0.05553-0.05553
   2   0  -1-1.09458 2.21973   1-0.40040 0.51002 0.75464-0.75461-0.60851 0.53498
   4   0  -1 1796.84 16.7134   1 0.02149 0.22763-0.95564 0.95568-0.27692 0.24092
   6   0  -1 216.593 8.22466   1 0.14665 0.24197-0.96282 0.96286-0.17883 0.18036
   8   0  -1 1167.47 20.1342   1 0.23352 0.29460-0.95060 0.95065-0.13389 0.17295
  10   0  -1 174.645 11.2913   1 0.31168 0.35594-0.93062 0.93067-0.10066 0.17725
  12   0  -1 220.852 13.1114   1 0.38650 0.42062-0.90405 0.90411-0.07151 0.18564
  13  -1  -1 13.3278 7.94509   1 0.36636 0.51051-0.89736 0.84858-0.13813 0.27104
  11  -1  -1-3.80443 6.95675   1 0.27759 0.45978-0.92136 0.87257-0.18716 0.28253
   9  -1  -1   2.553 6.26417   1 0.17896 0.41891-0.93410 0.88530-0.24917 0.30701
   7  -1  -1 309.397  10.389   1 0.05936 0.39901-0.92750 0.87871-0.33928 0.35959
   5  -1  -1-1.73511 3.76311   1-0.11555 0.43442-0.86401 0.81521-0.50287 0.48564
   3  -1  -1  861.59 12.6026   1-0.45302 0.63239-0.45248 0.40368-0.86161 0.80685
   1  -1  -1 7.16337 0.96177   1-0.46293 0.50280 0.68819-0.73700-0.66273 0.57044
  -1  -1  -1 80.2802 3.43863   1-0.30232 0.20268 0.92002-0.96884-0.32162 0.19180
  -3  -1  -1 14.8119 1.40943   1-0.28181 0.04268 0.94986-0.99868-0.20641 0.03905
  -5  -1  -1 67.8131 5.37782   1-0.30694-0.07169 0.94826-0.99709-0.16081-0.04408
  -7  -1  -1 116.183 7.80814   1-0.35018-0.16796 0.93533-0.98416-0.14271-0.09971
  -9  -1  -1 59.8538 5.09665   1-0.40222-0.25542 0.91501-0.96384-0.13819-0.14176
 -11  -1  -1 38.6841 3.68839   1-0.45915-0.33799 0.88815-0.93699-0.14151-0.17598
 -11  -1   0 45.1399 4.11585   1-0.44222-0.32504 0.89607-0.94493-0.08218-0.12424
  -9  -1   0 203.516 9.75914   1-0.38748-0.24028 0.92158-0.97044-0.08219-0.08670
  -7  -1   0  7.6647  5.0475   1-0.34061-0.14764 0.94019-0.98904-0.09439-0.03696
  -5  -1   0    0.00  3.2145   1-0.31071-0.03804 0.94916-0.99801-0.13224 0.03842
  -3  -1   0  3.2483  2.7414   1-0.32771 0.11845 0.93138-0.98023-0.24099 0.18470
  -1  -1   0 146.617 3.09819   1-0.52554 0.45579 0.67634-0.72518-0.63860 0.61984
   1  -1   0 150.856 3.31792   1-0.41279 0.48254-0.66377 0.61493-0.71164 0.73042
   3  -1   0-1.73662 3.16427   1-0.10560 0.31485-0.92513 0.87630-0.37945 0.43575
   5  -1   0 7.49797  3.6019   1 0.04319 0.30556-0.96122 0.91239-0.25050 0.34434
   7  -1   0 15.0337 5.32615   1 0.15032 0.33794-0.96227 0.91344-0.17779 0.30916
   9  -1   0 187.186 10.0276   1 0.24189 0.38587-0.94975 0.90093-0.12602 0.29493
  11  -1   0 43.6105 3.92857   1 0.32609 0.44116-0.92834 0.87953-0.08389 0.29033
  12   0   0 666.322 21.1148   1 0.41850 0.41850-0.90178 0.90181 0.00896 0.21623
  10   0   0 1340.21  25.431   1 0.34875 0.34875-0.93058 0.93060-0.01311 0.20077
   8   0   0 331.548 11.7252   1 0.27900 0.27900-0.95349 0.95351-0.03451 0.18464
   6   0   0 1377.94 18.5139   1 0.20925 0.20925-0.97094 0.97096-0.05528 0.16788
   4   0   0 160.352 5.73029   1 0.13950 0.13950-0.98322 0.98323-0.07546 0.15052
   2   0   0-2.07449 2.13286   1 0.06975 0.06975-0.99051 0.99051-0.09506 0.13260
  -2   0   0  0.6438 2.06211   1-0.06975-0.06975 0.99051-0.99051 0.09506-0.13260
  -4   0   0 156.695 5.62664   1-0.13950-0.13950 0.98322-0.98323 0.07546-0.15052
  -6   0   0 1367.20 18.4476   1-0.20925-0.20925 0.97094-0.97096 0.05528-0.16788
  -8   0   0 314.843 11.4129   1-0.27900-0.27900 0.95349-0.95351 0.03451-0.18464
 -10   0   0 1386.12 25.4057   1-0.34875-0.34875 0.93058-0.93060 0.01311-0.20077
 -12   0   0 659.105 20.8429   1-0.41850-0.41850 0.90178-0.90181-0.00896-0.21623
 -11   1   0 41.1938 3.76227   1-0.32609-0.44116 0.92834-0.87953 0.08389-0.29033
  -9   1   0 193.602 10.5602   1-0.24189-0.38587 0.94975-0.90093 0.12602-0.29493
  -7   1   0 15.1574 2.20042   1-0.15032-0.33794 0.96227-0.91344 0.17779-0.30916
  -5   1   0  8.6515 3.10598   1-0.04319-0.30556 0.96122-0.91239 0.25050-0.34434
  -3   1   0 1.04197 2.81453   1 0.10560-0.31485 0.92513-0.87630 0.37945-0.43575
  -1   1   0  147.15 3.30353   1 0.41279-0.48254 0.66377-0.61493 0.71164-0.73042
   1   1   0 136.473 3.04601   1 0.52554-0.45579-0.67634 0.72518 0.63860-0.61984
   3   1   0-1.56815 2.97619   1 0.32771-0.11845-0.93138 0.98023 0.24099-0.18470
   5   1   0 1.31232 3.59148   1 0.31071 0.03804-0.94916 0.99801 0.13224-0.03842
   7   1   0 13.9607 5.04007   1 0.34061 0.14764-0.94019 0.98904 0.09439 0.03696
   9   1   0 190.445  10.389   1 0.38748 0.24028-0.92158 0.97044 0.08219 0.08670
  11   1   0 46.5573 3.84412   1 0.44222 0.32504-0.89607 0.94493 0.08218 0.12424
  12   2   0-6.73182  7.5264   1 0.52360 0.31341-0.85169 0.94940 0.16111 0.06406
  10   2   0 357.718 13.8884   1 0.47838 0.21912-0.87683 0.97453 0.17495 0.01269
   8   2   0  20.935 2.90401   1 0.44365 0.11435-0.89177 0.98946 0.20513-0.05502
   6   2   0 61.5437 4.60616   1 0.42839-0.00989-0.89007 0.98776 0.26538-0.15280
   4   2   0 40.7577 3.50531   1 0.45327-0.17427-0.84740 0.94509 0.38840-0.31335
   2   2   0 7.52675 2.98984   1 0.55908-0.41957-0.65001 0.74769 0.64626-0.60875
   0   2   0 668.119 8.77844   1 0.63238-0.63238 0.04884 0.04884 0.91474-0.91476
  -2   2   0 1.68895 3.09921   1 0.37670-0.51619 0.68644-0.58877 0.70029-0.73784
  -4   2   0 39.8166 3.29536   1 0.15083-0.42982 0.87811-0.78045 0.47772-0.55280
  -6   2   0 69.0308 4.44986   1-0.00274-0.41576 0.93363-0.83596 0.34409-0.45671
  -8   2   0 29.6764 2.99007   1-0.12190-0.43610 0.94632-0.84866 0.25532-0.40547
 -10   2   0  331.06 13.5806   1-0.22402-0.47348 0.93954-0.84189 0.18895-0.37663
 -12   2   0 -8.5358 7.03881   1-0.31677-0.52023 0.92054-0.82289 0.13472-0.35993
 -11   3   0 708.922 20.6198   1-0.22048-0.54677 0.92759-0.78110 0.23094-0.43740
  -9   3   0 117.028 9.13118   1-0.11371-0.51404 0.93086-0.78436 0.30363-0.47256
  -7   3   0 406.027 12.5111   1 0.00781-0.49605 0.91279-0.76629 0.39520-0.52660
  -5   3   0 10.1469 1.82349   1 0.15409-0.50284 0.85511-0.70860 0.51805-0.61191
  -3   3   0 5134.62 29.4344   1 0.33978-0.54902 0.70795-0.56144 0.68761-0.74394
  -1   3   0 1258.66 14.1696   1 0.55412-0.62386 0.35365-0.20714 0.87481-0.89361
   1   3   0 1284.40 13.3489   1 0.65475-0.58500-0.22184 0.36836 0.87211-0.85338
   3   3   0 5031.97 27.7523   1 0.59171-0.38246-0.62239 0.76891 0.65277-0.59650
   5   3   0 7.18464 4.03159   1 0.53184-0.18309-0.77762 0.92414 0.46620-0.37239
   7   3   0  386.75 12.1398   1 0.51457-0.02631-0.82796 0.97449 0.35329-0.22196
   9   3   0  121.46 8.24097   1 0.52628 0.10147-0.83680 0.98333 0.28710-0.11823
  11   3   0 730.858 20.5202   1 0.55523 0.21203-0.82535 0.97190 0.24815-0.04175
  12   4   0 13.9183 7.24329   1 0.62111 0.21590-0.77038 0.96576 0.30589-0.08073
  10   4   0 19.1637 6.61211   1 0.59454 0.10297-0.77989 0.97527 0.34850-0.16087
   8   4   0 44.2181  3.8933   1 0.58208-0.02407-0.76801 0.96339 0.41396-0.26387
   6   4   0 139.503 7.50203   1 0.59019-0.17169-0.71840 0.91377 0.51353-0.40097
   4   4   0 23.3789 1.94068   1 0.62344-0.34443-0.59347 0.78883 0.65810-0.58308
   2   4   0 25.1479 1.97748   1 0.66271-0.52321-0.32575 0.52111 0.82781-0.79032
   0   4   0 6.84947 5.41984   1 0.63011-0.63011 0.09768 0.09768 0.91144-0.91148
  -2   4   0 27.9057 2.73337   1 0.48346-0.62295 0.49272-0.29737 0.82683-0.86441
  -4   4   0 26.2761 2.39083   1 0.30203-0.58102 0.72826-0.53291 0.67359-0.74870
  -6   4   0 137.809 7.73521   1 0.13968-0.55817 0.84517-0.64983 0.53431-0.64695
  -8   4   0 53.9357 4.79821   1 0.00143-0.55943 0.89868-0.70335 0.42261-0.57279
 -10   4   0 15.3424 6.36061   1-0.11906-0.57844 0.91777-0.72244 0.33264-0.52035
 -12   4   0 6.05576 7.06217   1-0.22757-0.60942 0.91570-0.72037 0.25757-0.48280
 -11   5   0 226.384 13.1796   1-0.13380-0.63344 0.90702-0.66286 0.34833-0.55481
  -9   5   0 9.86501 6.82998   1-0.01536-0.61239 0.88949-0.64532 0.43553-0.60447
  -7   5   0 224.571  10.327   1 0.11606-0.60430 0.84226-0.59809 0.53807-0.66948
  -5   5   0 233.489 9.50331   1 0.26343-0.61217 0.74736-0.50318 0.65820-0.75209
  -3   5   0 1499.99 19.7273   1 0.42371-0.63296 0.57483-0.33065 0.78810-0.84445
  -1   5   0 513.859 12.5728   1 0.57321-0.64295 0.29579-0.05160 0.89015-0.90897
   1   5   0 512.931 11.7108   1 0.66298-0.59322-0.05731 0.30151 0.89730-0.87858
   3   5   0 1479.05 18.5864   1 0.67551-0.46625-0.36710 0.61130 0.79770-0.74145
   5   5   0 230.438 8.67467   1 0.65423-0.30547-0.56322 0.80742 0.66225-0.56847
   7   5   0 246.904 10.4156   1 0.63802-0.14975-0.66546 0.90966 0.54491-0.41360
   9   5   0  23.183 3.11723   1 0.63786-0.01010-0.71076 0.95497 0.45735-0.28850
  11   5   0 208.667 13.1902   1 0.65251 0.11475-0.72273 0.96694 0.39504-0.18867
  12   6   0 184.646 13.5155   1 0.70287 0.13415-0.66571 0.95877 0.43056-0.20542
  10   6   0 572.531 18.3691   1 0.68574 0.01177-0.65560 0.94866 0.48907-0.30147
   8   6   0 264.437 12.1947   1 0.67947-0.12146-0.61607 0.90912 0.56668-0.41661
   6   6   0 80.1684 6.13068   1 0.68407-0.26556-0.53161 0.82465 0.66517-0.55263
   4   6   0 500.801 12.6542   1 0.69253-0.41352-0.38003 0.67307 0.77695-0.70195
   2   6   0 236.948 9.28585   1 0.68344-0.54393-0.14564 0.43867 0.87286-0.83539
   0   6   0 4888.02 38.8191   1 0.62631-0.62630 0.14651 0.14651 0.90593-0.90599
  -2   6   0 229.345 9.87142   1 0.51336-0.65285 0.42411-0.13108 0.85658-0.89417
  -4   6   0  520.02 13.5435   1 0.37016-0.64915 0.63176-0.33874 0.75542-0.83055
  -6   6   0 81.2973 6.47749   1 0.22396-0.64245 0.76521-0.47220 0.64141-0.75407
  -8   6   0  250.55 12.2523   1 0.08686-0.64485 0.84319-0.55018 0.53418-0.68437
 -10   6   0 559.318 18.8947   1-0.03910-0.65839 0.88356-0.59056 0.43875-0.62648
 -12   6   0 179.522 11.6082   1-0.15538-0.68161 0.89805-0.60506 0.35434-0.57960
 -11   7   0 25.8231 8.97372   1-0.06784-0.69940 0.87963-0.53779 0.43498-0.64148
  -9   7   0 40.5244 3.64529   1 0.05384-0.68158 0.84613-0.50428 0.52501-0.69397
  -7   7   0 7.73955  5.9579   1 0.18359-0.67183 0.78178-0.43993 0.62317-0.75461
  -5   7   0 26.4249 3.08785   1 0.31996-0.66870 0.67521-0.33336 0.72606-0.81996
  -3   7   0 58.9539  4.8108   1 0.45604-0.66528 0.51410-0.17224 0.82226-0.87863
  -1   7   0 63.4553 5.05098   1 0.57621-0.64595 0.29561 0.04626 0.88885-0.90768
   1   7   0 58.0139  3.9795   1 0.66049-0.59073 0.04329 0.29858 0.89964-0.88094
   3   7   0 54.1389 4.70468   1 0.70133-0.49207-0.19429 0.53617 0.84928-0.79305
   5   7   0 26.3058 2.92262   1 0.71212-0.36336-0.37763 0.71951 0.76169-0.66793
   7   7   0 0.78108 6.51162   1 0.71292-0.22466-0.49858 0.84047 0.66682-0.53553
   9   7   0 32.7311 3.48591   1 0.71661-0.08885-0.56856 0.91045 0.58198-0.41316
  11   7   0 36.5958 3.90613   1 0.72794 0.03933-0.60177 0.94367 0.51242-0.30606
  10   8   0 284.235 14.9868   1 0.75051-0.05299-0.52186 0.91259 0.59251-0.40493
   8   8   0 6.06717  5.8478   1 0.74075-0.18274-0.46410 0.85482 0.66716-0.51711
   6   8   0 135.153 9.62263   1 0.73311-0.31460-0.36577 0.75649 0.74954-0.63702
   4   8   0 408.405 13.5303   1 0.71932-0.44030-0.21868 0.60940 0.82862-0.75363
   2   8   0 59.5332 4.81938   1 0.68605-0.54653-0.02469 0.41540 0.88491-0.84746
   0   8   0 459.555 14.5343   1 0.62095-0.62093 0.19535 0.19535 0.89816-0.89824
  -2   8   0 53.9103 4.43908   1 0.52251-0.66200 0.40681-0.01611 0.86220-0.89981
  -4   8   0 436.465 14.5804   1 0.40145-0.68043 0.58163-0.19094 0.78930-0.86444
  -6   8   0 118.903 8.35498   1 0.27155-0.69004 0.71035-0.31966 0.69833-0.81101
  -8   8   0  1.5487 6.86804   1 0.14229-0.70028 0.79702-0.40633 0.60343-0.75364
 -10   8   0 266.121 16.1303   1 0.01794-0.71543 0.84996-0.45928 0.51177-0.69951
 -11   9   0 307.181 17.6008   1-0.02031-0.74693 0.85394-0.41442 0.49515-0.70167
  -9   9   0 72.5723 6.64559   1 0.10001-0.72774 0.81085-0.37133 0.58211-0.75110
  -7   9   0  162.59 11.6875   1 0.22401-0.71225 0.73977-0.30025 0.67119-0.80265
  -5   9   0 71.7116 6.23086   1 0.34888-0.69761 0.63493-0.19540 0.75763-0.85155
  -3   9   0 1362.74 26.0325   1 0.46855-0.67778 0.49263-0.05310 0.83226-0.88865
  -1   9   0 519.693 16.5425   1 0.57369-0.64342 0.31634 0.12320 0.88195-0.90081
   1   9   0 533.413 16.5102   1 0.65474-0.58497 0.12141 0.31814 0.89467-0.87599
   3   9   0 1364.52 25.0661   1 0.70785-0.49859-0.06740 0.50695 0.86767-0.81146
   5   9   0 100.575 7.70162   1 0.73789-0.38913-0.22733 0.66689 0.81062-0.71687
   7   9   0  155.71 11.2298   1 0.75475-0.26648-0.34742 0.78698 0.73907-0.60780
   9   9   0 78.1521 5.65118   1 0.76751-0.13974-0.42808 0.86765 0.66613-0.49732
  11   9   0 287.469 15.5252   1 0.78179-0.01452-0.47522 0.91479 0.59923-0.39289
  10  10   0  18.173 8.36222   1 0.79314-0.09561-0.39045 0.87886 0.66364-0.47608
   8  10   0 171.962 12.8535   1 0.77651-0.21849-0.32422 0.81262 0.72934-0.57931
   6  10   0 95.5216 7.57783   1 0.75695-0.33843-0.22512 0.71352 0.79455-0.68205
   4  10   0 124.179 8.36843   1 0.72805-0.44903-0.09202 0.58041 0.85017-0.77521
   2  10   0 64.6264 5.45113   1 0.68223-0.54271 0.06925 0.41914 0.88456-0.84712
   0  10   0 1311.74 26.5322   1 0.61398-0.61396 0.24419 0.24419 0.88807-0.88817
  -2  10   0 63.8748 6.24122   1 0.52320-0.66269 0.41356 0.07482 0.85835-0.89598
  -4  10   0 107.188 8.38076   1 0.41524-0.69423 0.56109-0.07272 0.80127-0.87644
  -6  10   0 88.9819 5.99941   1 0.29762-0.71611 0.67853-0.19016 0.72676-0.83946
  -8  10   0 159.742 12.7576   1 0.17676-0.73474 0.76490-0.27654 0.64398-0.79421
 -10  10   0 23.7337 9.06878   1 0.05669-0.75418 0.82322-0.33486 0.55913-0.74690
  -9  11   0 231.145 16.1572   1 0.12939-0.75712 0.78655-0.24936 0.61620-0.78521
  -7  11   0 9.71051 8.16299   1 0.24712-0.73535 0.71506-0.17786 0.69615-0.82763
  -5  11   0 75.4638 6.24172   1 0.36266-0.71140 0.61723-0.08003 0.76992-0.86386
  -3  11   0 11.0952 7.49057   1 0.47152-0.68075 0.49301 0.04420 0.83097-0.88738
  -1  11   0 756.029 21.5542   1 0.56799-0.63772 0.34688 0.19034 0.87160-0.89047
   1  11   0  735.23 21.1617   1 0.64692-0.57715 0.18915 0.34807 0.88551-0.86685
   3  11   0 10.8126 8.50728   1 0.70608-0.49681 0.03434 0.50288 0.87118-0.81499
   5  11   0 70.2175 6.66397   1 0.74749-0.39872-0.10343 0.64066 0.83311-0.73939
   7  11   0 14.4674 6.67386   1 0.77621-0.28794-0.21496 0.75220 0.77971-0.64846
   9  11   0 255.869 16.0705   1 0.79803-0.17026-0.29711 0.83436 0.71970-0.55092
   8  12   0 19.5779 7.72685   1 0.79542-0.23740-0.19865 0.78473 0.76550-0.61549
   6  12   0 225.388 15.0086   1 0.76647-0.34795-0.10487 0.69094 0.81653-0.70405
   4  12   0 24.9749 3.94115   1 0.72777-0.44875 0.01298 0.57308 0.85622-0.78127
   2  12   0 12.9043 8.56414   1 0.67496-0.53544 0.14897 0.43709 0.87758-0.84017
   0  12   0 2112.94  35.807   1 0.60535-0.60533 0.29303 0.29303 0.87558-0.87570
  -2  12   0 8.98168 7.97836   1 0.51918-0.65866 0.43321 0.15284 0.84917-0.88683
  -4  12   0 24.9784 3.94214   1 0.41946-0.69844 0.55912 0.02693 0.80152-0.87671
  -6  12   0 235.651 15.1525   1 0.31062-0.72910 0.66425-0.07821 0.73828-0.85100
  -8  12   0  20.936 7.69821   1 0.19692-0.75490 0.74615-0.16011 0.66537-0.81562
  -9  13   0 5.98305 10.9124   1 0.14668-0.77441 0.77280-0.13793 0.63400-0.80303
  -7  13   0  0.7556 7.88868   1 0.25884-0.74707 0.70422-0.06935 0.70623-0.83773
  -5  13   0 35.7059 4.48191   1 0.36730-0.71603 0.61498 0.01990 0.77074-0.86471
  -3  13   0 245.214 14.6037   1 0.46885-0.67808 0.50645 0.12844 0.82303-0.87946
  -1  13   0 300.222 14.8449   1 0.55986-0.62958 0.38278 0.25211 0.85833-0.87723
   1  13   0 277.393 15.4987   1 0.63727-0.56750 0.25127 0.38363 0.87307-0.85444
   3  13   0 256.507 14.7697   1 0.69971-0.49043 0.12133 0.51358 0.86632-0.81016
   5  13   0 29.2201 4.62933   1 0.74804-0.39927 0.00234 0.63257 0.84044-0.74674
   7  13   0 10.5688  7.4233   1 0.78504-0.29677-0.09851 0.73343 0.80024-0.66901
   9  13   0  12.487 9.49441   1 0.81432-0.18654-0.17734 0.81226 0.75140-0.58264
   8  14   0 12.8561 9.57491   1 0.80311-0.24509-0.08585 0.76960 0.78396-0.63397
   6  14   0 145.548 11.3107   1 0.76725-0.34873 0.00034 0.68341 0.82412-0.71167
   4  14   0  195.75 15.0378   1 0.72214-0.44311 0.10413 0.57962 0.85292-0.77800
   2  14   0 7.85259 8.17323   1 0.66519-0.52567 0.22039 0.46335 0.86603-0.82864
   0  14   0 370.439 17.5143   1 0.59500-0.59498 0.34187 0.34187 0.86059-0.86073
  -2  14   0 13.5254 8.99389   1 0.51186-0.65133 0.46053 0.22320 0.83609-0.87376
  -4  14   0 229.402 15.0457   1 0.41762-0.69659 0.56919 0.11453 0.79438-0.86959
  -6  14   0 148.297  10.918   1 0.31505-0.73353 0.66277 0.02095 0.73890-0.85164
  -8  14   0-6.00145 9.58546   1 0.20706-0.76504 0.73853-0.05482 0.67353-0.82381
  -7  15   0 38.7272 5.30407   1 0.26261-0.75084 0.70400 0.02855 0.70604-0.83756
  -5  15   0 25.2996 8.90772   1 0.36577-0.71449 0.62342 0.10914 0.76387-0.85785
  -3  15   0 250.591 15.4813   1 0.46221-0.67143 0.52819 0.20438 0.81030-0.86675
  -1  15   0  17.606 6.49505   1 0.54954-0.61926 0.42193 0.31064 0.84228-0.86120
   1  15   0 19.8409 7.07714   1 0.62582-0.55604 0.31002 0.42255 0.85763-0.83902
   3  15   0  215.43 15.3014   1 0.69012-0.48084 0.19905 0.53353 0.85576-0.79962
   5  15   0 26.8957 9.75052   1 0.74284-0.39406 0.09567 0.63691 0.83801-0.74433
   7  15   0 10.0598  11.616   1 0.78555-0.29728 0.00545 0.72714 0.80730-0.67609
   6  16   0 19.7731 8.37932   1 0.76212-0.34359 0.09462 0.68681 0.82190-0.70947
   4  16   0 179.579  12.211   1 0.71273-0.43370 0.18604 0.59538 0.84310-0.76820
   2  16   0 41.7647 4.82129   1 0.65323-0.51370 0.28655 0.49487 0.85070-0.81333
   0  16   0 557.558 21.9846   1 0.58283-0.58280 0.39071 0.39071 0.84297-0.84313
  -2  16   0 48.2214 4.54818   1 0.50180-0.64128 0.49274 0.28867 0.81962-0.85731
  -4  16   0 184.362 12.5394   1 0.41138-0.69035 0.58739 0.19402 0.78182-0.85705
  -6  16   0-0.85486 9.32547   1 0.31338-0.73186 0.67060 0.11080 0.73176-0.84452
  -5  17   0 123.192 9.23966   1 0.35960-0.70832 0.63941 0.19083 0.75115-0.84516
  -3  17   0 101.682 8.10123   1 0.45237-0.66159 0.55550 0.27474 0.79357-0.85005
  -1  17   0 73.4452 6.35783   1 0.53710-0.60682 0.46317 0.36707 0.82340-0.84234
   1  17   0 82.4062  7.4866   1 0.61249-0.54271 0.36660 0.46365 0.83923-0.82063
   3  17   0 100.248 7.48463   1 0.67788-0.46860 0.27065 0.55961 0.84067-0.78454
   5  17   0 125.047 7.61642   1 0.73345-0.38467 0.18029 0.64997 0.82853-0.73487
   2  18   0 3.35092 9.32856   1 0.63913-0.49960 0.34920 0.52990 0.83188-0.79453
   0  18   0 193.777 13.1698   1 0.56871-0.56868 0.43954 0.43954 0.82254-0.82272
  -2  18   0-7.37969 10.5326   1 0.48925-0.62872 0.52824 0.35084 0.79991-0.83763
  -2  18   1-8.25864 10.1819   1 0.51256-0.62215 0.42607 0.45299 0.85582-0.78247
   0  18   1 46.4625 5.02907   1 0.58483-0.55491 0.33687 0.54219 0.86797-0.75709
   2  18   1 -4.3085 9.71089   1 0.64800-0.47858 0.24995 0.62911 0.86723-0.71881
   3  17   1 223.772  16.741   1 0.68208-0.44291 0.16830 0.66194 0.86889-0.70170
   1  17   1-11.9149 9.22927   1 0.62445-0.52479 0.25806 0.57217 0.87798-0.74832
  -1  17   1-2.33123 8.61817   1 0.55724-0.59708 0.35287 0.47735 0.87378-0.78165
  -3  17   1 244.705 17.9367   1 0.48023-0.65957 0.44796 0.38226 0.85544-0.80085
  -5  17   1 77.0502 6.23081   1 0.39398-0.71282 0.53858 0.29163 0.82322-0.80616
  -6  16   1-21.8565  10.432   1 0.35269-0.74128 0.56827 0.21310 0.81079-0.81248
  -4  16   1 231.018 16.0809   1 0.44443-0.69352 0.47547 0.30590 0.85070-0.81486
  -2  16   1 73.2153  6.6925   1 0.52682-0.63642 0.37520 0.40619 0.87623-0.80286
   0  16   1-5.13804 9.82033   1 0.59877-0.56886 0.27259 0.50880 0.88638-0.77548
   2  16   1 99.8732 6.30512   1 0.66010-0.49069 0.17322 0.60817 0.88155-0.73311
   4  16   1 222.802 13.5063   1 0.71160-0.40269 0.08226 0.69914 0.86346-0.67749
   7  15   1 52.3335 5.51589   1 0.77337-0.25521-0.08147 0.81404 0.81361-0.57133
   5  15   1-4.60701 9.21402   1 0.73591-0.35725-0.00729 0.73985 0.85008-0.64533
   3  15   1 190.192 15.0773   1 0.69097-0.45181 0.08270 0.64986 0.87755-0.71033
   1  15   1 1.40238 8.29663   1 0.63637-0.53671 0.18495 0.54760 0.89245-0.76277
  -1  15   1 47.0415 4.58705   1 0.57055-0.61039 0.29425 0.43829 0.89192-0.79977
  -3  15   1 3.52895 8.07815   1 0.49302-0.67237 0.40426 0.32828 0.87455-0.81994
  -5  15   1 12.1263 9.22018   1 0.40459-0.72343 0.50860 0.22394 0.84075-0.82367
  -7  15   1 226.716 17.0455   1 0.30702-0.76536 0.60193 0.13060 0.79247-0.81292
  -8  14   1 274.092 18.3308   1 0.25649-0.78458 0.63880 0.04489 0.76749-0.80669
  -6  14   1 154.323 11.8122   1 0.36004-0.74863 0.54706 0.13663 0.82460-0.82627
  -4  14   1  611.87 23.2938   1 0.45512-0.70422 0.44034 0.24336 0.86775-0.83189
  -2  14   1 39.4738 4.31603   1 0.53916-0.64876 0.32381 0.35990 0.89380-0.82040
   0  14   1 48.9515 4.54433   1 0.61051-0.58061 0.20448 0.47923 0.90116-0.79024
   2  14   1 118.681 9.43474   1 0.66904-0.49963 0.09004 0.59368 0.89054-0.74208
   4  14   1  284.55 16.9223   1 0.71616-0.40726-0.01272 0.69644 0.86477-0.67878
   6  14   1 263.714 16.1632   1 0.75437-0.30596-0.09899 0.78271 0.82799-0.60447
   7  13   1  205.44 14.2892   1 0.76655-0.24839-0.19101 0.82590 0.79678-0.55449
   5  13   1 19.7177 9.49832   1 0.73479-0.35613-0.11159 0.74647 0.84210-0.63733
   3  13   1 327.094 16.7408   1 0.69558-0.45643-0.01155 0.64643 0.87901-0.71178
   1  13   1 137.235 9.53286   1 0.64552-0.54587 0.10551 0.52936 0.90218-0.77248
  -1  13   1 0.60067 7.23295   1 0.58192-0.62177 0.23296 0.40191 0.90696-0.81479
  -3  13   1-1.87649 7.73698   1 0.50379-0.68314 0.36196 0.27291 0.89089-0.83625
  -5  13   1 233.364 15.3501   1 0.41225-0.73110 0.48345 0.15141 0.85456-0.83746
  -7  13   1 252.393 16.7234   1 0.31008-0.76842 0.59019 0.04467 0.80116-0.82159
  -9  13   1 61.6562 5.82089   1 0.20070-0.79855 0.67775-0.04290 0.73514-0.79310
 -10  12   1 63.0996 5.88999   1 0.13942-0.80702 0.71725-0.13124 0.69492-0.77163
  -8  12   1 167.674 12.8107   1 0.25405-0.78215 0.63679-0.05077 0.76936-0.80854
  -6  12   1 18.2622 8.99863   1 0.36340-0.75200 0.53315 0.05287 0.83349-0.83515
  -4  12   1 398.762 17.6412   1 0.46332-0.71242 0.40919 0.17684 0.88166-0.84578
  -2  12   1 2.27051 8.75695   1 0.54970-0.65930 0.27165 0.31438 0.90867-0.83526
   0  12   1 267.762  14.477   1 0.61993-0.59003 0.13071 0.45533 0.91193-0.80099
   2  12   1 9.81356 7.19165   1 0.67405-0.50465-0.00239 0.58843 0.89280-0.74432
   4  12   1 84.6974 6.30423   1 0.71475-0.40584-0.11835 0.70440 0.85620-0.67019
   6  12   1 806.879 23.7222   1 0.74613-0.29772-0.21177 0.79782 0.80873-0.58519
   8  12   1  56.152 5.64594   1 0.77231-0.18440-0.28106 0.86712 0.75652-0.49544
   9  11   1 24.3642  4.1319   1 0.77195-0.11430-0.36662 0.90384 0.70791-0.42806
   7  11   1 650.694 20.8044   1 0.74984-0.23169-0.31044 0.84765 0.76452-0.52220
   5  11   1 -2.0632 6.35924   1 0.72539-0.34674-0.22792 0.76513 0.82076-0.61598
   3  11   1 346.196 15.4039   1 0.69432-0.45517-0.11796 0.65517 0.87058-0.70333
   1  11   1 13.2705 8.03117   1 0.65127-0.55162 0.01663 0.52057 0.90591-0.77619
  -1  11   1 20.6315 8.99306   1 0.59140-0.63125 0.16755 0.36965 0.91878-0.82659
  -3  11   1 662.997 20.8747   1 0.51254-0.69189 0.32180 0.21539 0.90456-0.84991
  -5  11   1  219.80 14.1601   1 0.41638-0.73523 0.46552 0.07167 0.86411-0.84699
  -7  11   1 773.768  24.642   1 0.30756-0.76591 0.58829-0.05111 0.80293-0.82334
  -9  11   1 25.2535 9.46573   1 0.19149-0.78935 0.68509-0.14792 0.72830-0.78624
 -10  10   1 3.77105 9.92009   1 0.12227-0.78987 0.73272-0.24439 0.67751-0.75421
  -8  10   1 341.074 17.1604   1 0.24385-0.77196 0.64687-0.15853 0.76139-0.80056
  -6  10   1 118.755 9.04409   1 0.36142-0.75002 0.53009-0.04175 0.83591-0.83754
  -4  10   1 12.8146 7.62623   1 0.46865-0.71775 0.38425 0.10410 0.89212-0.85622
  -2  10   1 215.989 12.8176   1 0.55855-0.66815 0.21828 0.27007 0.92096-0.84753
   0  10   1 236.184 12.5243   1 0.62662-0.59672 0.04809 0.44027 0.91774-0.80677
   2  10   1 255.067 12.9677   1 0.67351-0.50411-0.10848 0.59685 0.88544-0.73694
   4  10   1 45.7973 3.82588   1 0.70458-0.39568-0.23845 0.72682 0.83332-0.64729
   6  10   1 426.208  16.812   1 0.72686-0.27846-0.33672 0.82510 0.77213-0.54856
   8  10   1  13.048 7.46168   1 0.74619-0.15829-0.40435 0.89272 0.71020-0.44910
  10  10   1-2.66723 9.28755   1 0.76628-0.03888-0.44519 0.93357 0.65243-0.35380
   9   9   1 260.285 14.2586   1 0.73616-0.07851-0.49025 0.92979 0.64755-0.36768
   7   9   1 603.716 18.5741   1 0.71929-0.20114-0.44049 0.88002 0.71100-0.46866
   5   9   1 22.4387 3.27724   1 0.70360-0.32495-0.35944 0.79897 0.77975-0.57494
   3   9   1 1430.02 24.7212   1 0.68395-0.44480-0.24180 0.68133 0.84697-0.67970
   1   9   1 13.8093 2.91392   1 0.65210-0.55245-0.08704 0.52657 0.90081-0.77107
  -1   9   1 407.433 14.6471   1 0.59888-0.63873 0.09538 0.34413 0.92693-0.83472
  -3   9   1 3.78575 7.71797   1 0.51920-0.69855 0.28517 0.15435 0.91560-0.86092
  -5   9   1 121.802 9.29292   1 0.41572-0.73457 0.45893-0.01942 0.86802-0.85087
  -7   9   1 978.703   25.45   1 0.29693-0.75528 0.60079-0.16129 0.79461-0.81500
  -9   9   1  206.68 14.1502   1 0.17184-0.76970 0.70591-0.26641 0.70789-0.76581
 -11   9   1 32.8175 4.55723   1 0.04673-0.78409 0.77686-0.33736 0.61719-0.71265
 -12   8   1 16.4358 8.51804   1-0.03417-0.77294 0.81454-0.42388 0.54838-0.66259
 -10   8   1 19.7954 8.73218   1 0.09179-0.75940 0.76162-0.37096 0.64237-0.71905
  -8   8   1 581.424  19.627   1 0.22187-0.74997 0.67387-0.28321 0.73832-0.77746
  -6   8   1 196.743 12.0035   1 0.35122-0.73982 0.54395-0.15329 0.82836-0.82997
  -4   8   1 1136.05   24.28   1 0.47016-0.71926 0.36977 0.02090 0.89826-0.86234
  -2   8   1 156.652 10.7564   1 0.56580-0.67541 0.16279 0.22789 0.93070-0.85725
   0   8   1 9.71716   5.869   1 0.62944-0.59954-0.04935 0.44003 0.91625-0.80526
   2   8   1 198.839 9.79052   1 0.66376-0.49436-0.23545 0.62613 0.86237-0.71385
   4   8   1 534.318 14.6007   1 0.68039-0.37149-0.37777 0.76847 0.78795-0.60190
   6   8   1 235.399 12.1578   1 0.69129-0.24289-0.47514 0.86584 0.71039-0.48681
   8   8   1  191.72 11.6194   1 0.70390-0.11600-0.53485 0.92555 0.63964-0.37852
  10   8   1 72.7767 5.40041   1 0.72139 0.00601-0.56543 0.95614 0.57929-0.28065
  11   7   1 6.15371 8.21007   1 0.70398 0.09317-0.62818 0.97005 0.50865-0.19123
   9   7   1 6.99509 6.74063   1 0.68290-0.02525-0.61624 0.95811 0.56166-0.28177
   7   7   1 20.2143 3.18289   1 0.66918-0.15103-0.57949 0.92135 0.62817-0.38581
   5   7   1 86.0904 6.46893   1 0.66223-0.28358-0.50838 0.85024 0.70842-0.50359
   3   7   1 36.3919 2.56336   1 0.65768-0.41853-0.39037 0.73222 0.79752-0.63023
   1   7   1  136.05 8.06085   1 0.64418-0.54454-0.21524 0.55709 0.88025-0.75049
  -1   7   1 13.1522 5.95491   1 0.60388-0.64373 0.01101 0.33083 0.93008-0.83785
  -3   7   1 91.0245 7.08037   1 0.52341-0.70277 0.25492 0.08691 0.92385-0.86915
  -5   7   1 231.917 12.2839   1 0.40726-0.72611 0.47148-0.12965 0.86284-0.84568
  -7   7   1  15.636 7.56628   1 0.27299-0.73134 0.63479-0.29297 0.76952-0.78988
  -9   7   1 13.0098 6.08472   1 0.13625-0.73411 0.74410-0.40228 0.66642-0.72432
 -11   7   1 96.8461 6.35018   1 0.00488-0.74224 0.80988-0.46807 0.56608-0.66151
 -12   6   1 220.305 15.0106   1-0.08683-0.72028 0.84701-0.55403 0.48155-0.59574
 -10   6   1 374.511  16.454   1 0.04156-0.70917 0.80548-0.51250 0.58038-0.65703
  -8   6   1 648.068 18.6541   1 0.18037-0.70848 0.72397-0.43098 0.68966-0.72879
  -6   6   1 3.61565 6.41526   1 0.32618-0.71479 0.58537-0.29237 0.80253-0.80412
  -4   6   1 2185.72 29.7859   1 0.46530-0.71441 0.37477-0.08178 0.89744-0.86150
  -2   6   1 10.0702 5.10535   1 0.57155-0.68116 0.10316 0.18984 0.93779-0.86432
   0   6   1 178.374 7.77727   1 0.62499-0.59510-0.17401 0.46702 0.90111-0.79011
   2   6   1 12.0086 1.95874   1 0.63613-0.46674-0.39477 0.68778 0.80972-0.66118
   4   6   1 484.367 12.4415   1 0.63214-0.32324-0.54030 0.83332 0.70510-0.51902
   6   6   1 1512.36 23.6281   1 0.63145-0.18306-0.62482 0.91784 0.61226-0.38866
   8   6   1 277.213 12.7212   1 0.64037-0.05248-0.66764 0.96066 0.53811-0.27698
  10   6   1 95.5077 7.37791   1 0.65914 0.06826-0.68259 0.97562 0.48141-0.18274
  11   5   1 82.0181  6.3249   1 0.63551 0.16163-0.73354 0.97773 0.40313-0.08568
   9   5   1 8.98828 5.08453   1 0.60885 0.04879-0.73712 0.98131 0.44628-0.16637
   7   5   1 493.627 14.9231   1 0.59262-0.07448-0.72025 0.96444 0.50687-0.26449
   5   5   1 29.9085 2.54011   1 0.58977-0.21113-0.67180 0.91598 0.59044-0.38560
   3   5   1 1448.06 18.2645   1 0.60101-0.36187-0.57100 0.81517 0.70042-0.53311
   1   5   1 326.904 8.61955   1 0.61677-0.51712-0.38629 0.63046 0.82656-0.69678
  -1   5   1 24.5223 2.49026   1 0.60449-0.64435-0.09883 0.34300 0.92397-0.83172
  -3   5   1 249.669 10.7105   1 0.52408-0.70344 0.23814 0.00602 0.92850-0.87379
  -5   5   1 473.749 14.1417   1 0.38299-0.70185 0.51913-0.27498 0.83885-0.82166
  -7   5   1  329.99 12.5428   1 0.22456-0.68292 0.70055-0.45640 0.71265-0.73299
  -9   5   1 67.2855 5.27543   1 0.07524-0.67310 0.80224-0.55810 0.59047-0.64835
 -11   5   1 36.9068 3.75715   1-0.05922-0.67815 0.85262-0.60848 0.48389-0.57931
 -12   4   1 11.3103 6.54809   1-0.16219-0.64492 0.88205-0.68675 0.38220-0.49637
 -10   4   1   11.89 6.60727   1-0.03777-0.62985 0.86129-0.66599 0.47767-0.55430
  -8   4   1 56.8156 4.01326   1 0.10470-0.63282 0.80171-0.60640 0.59478-0.63388
  -6   4   1 60.2391  4.4546   1 0.26960-0.65821 0.67241-0.47709 0.73632-0.73789
  -4   4   1 304.882 10.6861   1 0.44575-0.69486 0.42195-0.22663 0.88020-0.84424
  -2   4   1 406.577 11.3789   1 0.57587-0.68548 0.03354 0.16178 0.94166-0.86817
   0   4   1 254.866 7.22032   1 0.60113-0.57124-0.35486 0.55019 0.85144-0.74041
   2   4   1 52.2522 3.49707   1 0.56883-0.39944-0.60058 0.79592 0.69434-0.54578
   4   4   1 12.5689 1.85199   1 0.54238-0.23349-0.72186 0.91720 0.56001-0.37392
   6   4   1 13.0465 4.68387   1 0.53771-0.08932-0.77479 0.97014 0.46505-0.24142
   8   4   1 170.923 9.94868   1 0.55155 0.03634-0.79188 0.98723 0.40098-0.13982
  10   4   1-1.96059 6.16104   1 0.57851 0.14888-0.78810 0.98346 0.35828-0.05959
  12   4   1 10.9097 3.88888   1 0.61448 0.25242-0.77014 0.96550 0.33025 0.00598
  11   3   1 114.565 8.57529   1 0.55236 0.24478-0.82268 0.96920 0.27823 0.03923
   9   3   1  346.59 13.9122   1 0.51353 0.14411-0.84104 0.98756 0.30208-0.02215
   7   3   1 1088.44 19.8553   1 0.48485 0.03329-0.84658 0.99309 0.34208-0.09968
   5   3   1 51.8549 4.40111   1 0.47233-0.09369-0.83189 0.97839 0.40779-0.20293
   3   3   1 2667.24 21.6995   1 0.48583-0.24669-0.77736 0.92386 0.51572-0.34838
   1   3   1 6.15975 3.25271   1 0.53547-0.43583-0.62929 0.77579 0.68667-0.55687
  -1   3   1 380.325 8.20387   1 0.59076-0.63062-0.27531 0.42180 0.88945-0.79718
  -3   3   1 98.9475 7.24386   1 0.51638-0.69575 0.25813-0.11165 0.92530-0.87056
  -5   3   1 344.061 10.1858   1 0.31718-0.63604 0.63607-0.48959 0.76270-0.74550
  -7   3   1 2523.81 29.3261   1 0.12742-0.58578 0.80666-0.66019 0.58995-0.61027
  -9   3   1 414.346 14.5443   1-0.02555-0.57231 0.87494-0.72847 0.45865-0.51651
 -11   3   1 164.941 11.2228   1-0.15254-0.58483 0.89641-0.74994 0.35957-0.45496
 -13   3   1 1.27918 7.23614   1-0.26347-0.61340 0.89279-0.74633 0.28081-0.41373
 -12   2   1  5.5345   6.012   1-0.26336-0.54376 0.90739-0.80976 0.24439-0.35854
 -10   2   1 11.6893 5.14081   1-0.15582-0.51180 0.91403-0.81640 0.31859-0.39521
  -8   2   1 308.165 11.6857   1-0.02853-0.49959 0.89620-0.79857 0.41853-0.45762
  -6   2   1 261.382 9.15714   1 0.13725-0.52587 0.82290-0.72526 0.56779-0.56934
  -4   2   1 1024.26  14.876   1 0.37194-0.62106 0.58084-0.48320 0.79733-0.76135
  -2   2   1 239.907  7.8753   1 0.57810-0.68771-0.07244 0.17008 0.93833-0.86481
   0   2   1 102.989 3.78524   1 0.50063-0.47075-0.65772 0.75537 0.67689-0.56584
   2   2   1 91.1173 4.51867   1 0.41246-0.24307-0.84199 0.93965 0.44604-0.29746
   4   2   1 337.038 8.98346   1 0.39062-0.08173-0.89139 0.98905 0.32664-0.14053
   6   2   1 73.9127 5.06389   1 0.40511 0.04328-0.89992 0.99759 0.26449-0.04085
   8   2   1  257.64 11.4151   1 0.43838 0.14951-0.89103 0.98871 0.23150 0.02967
  10   2   1 31.7065 3.58389   1 0.48215 0.24524-0.87161 0.96929 0.21493 0.08378
  12   2   1 49.4474  4.6594   1 0.53227 0.33462-0.84386 0.94154 0.20848 0.12776
  11   1   1 44.1663 4.75358   1 0.45915 0.33799-0.88815 0.93699 0.14151 0.17598
   9   1   1 70.9399 5.33138   1 0.40222 0.25542-0.91501 0.96384 0.13819 0.14176
   7   1   1 120.986 8.13408   1 0.35018 0.16796-0.93533 0.98416 0.14271 0.09971
   5   1   1 81.7161  5.6677   1 0.30694 0.07169-0.94826 0.99709 0.16081 0.04408
   3   1   1 14.8817 1.52966   1 0.28181-0.04268-0.94986 0.99868 0.20641-0.03905
   1   1   1 79.3707 3.48472   1 0.30232-0.20268-0.92002 0.96884 0.32162-0.19180
  -1   1   1 5.74374 0.94835   1 0.46293-0.50280-0.68819 0.73700 0.66273-0.57044
  -3   1   1 859.195 12.5898   1 0.45302-0.63239 0.45248-0.40368 0.86161-0.80685
  -5   1   1 3.48658 3.28718   1 0.11555-0.43442 0.86401-0.81521 0.50287-0.48564
  -7   1   1 341.316  10.683   1-0.05936-0.39901 0.92750-0.87871 0.33928-0.35959
  -9   1   1-8.06152 5.55723   1-0.17896-0.41891 0.93410-0.88530 0.24917-0.30701
 -11   1   1 6.21133 5.51021   1-0.27759-0.45978 0.92136-0.87257 0.18716-0.28253
 -13   1   1 14.6079 7.15017   1-0.36636-0.51051 0.89736-0.84858 0.13813-0.27104
 -12   0   1 216.547 13.3884   1-0.38650-0.42062 0.90405-0.90411 0.07151-0.18564
 -10   0   1 220.471 10.7979   1-0.31168-0.35594 0.93062-0.93067 0.10066-0.17725
  -8   0   1 1228.33  20.634   1-0.23352-0.29460 0.95060-0.95065 0.13389-0.17295
  -6   0   1 232.637 7.87014   1-0.14665-0.24197 0.96282-0.96286 0.17883-0.18036
  -4   0   1 1772.13 16.5839   1-0.02149-0.22763 0.95564-0.95568 0.27692-0.24092
  -2   0   1 0.59217 2.17495   1 0.40040-0.51002-0.75464 0.75461 0.60851-0.53498
   0   0   1 1134.85 8.23041   1 0.09400-0.06411-0.99508 0.99506 0.05553 0.05553
   2   0   1 573.042 8.40684   1 0.12687 0.04252-0.99182 0.99180 0.02133 0.12727
   4   0   1  283.39  7.6607   1 0.18297 0.12591-0.98268 0.98267 0.02140 0.16473
   6   0   1 4224.37 34.0394   1 0.24554 0.20284-0.96870 0.96869 0.03139 0.19227
   8   0   1 514.949 15.2557   1 0.31081 0.27708-0.94964 0.94964 0.04586 0.21533
  10   0   1 49.4767 3.59448   1 0.37745 0.34993-0.92514 0.92514 0.06295 0.23578
  12   0   1 60.9699 5.54067   1 0.44489 0.42200-0.89470 0.89471 0.08187 0.25439
  11  -1   1 46.1813 4.47561   1 0.36350 0.43364-0.92649 0.87766 0.00436 0.31315
   9  -1   1 56.6945 4.65087   1 0.28638 0.37125-0.95185 0.90302-0.02798 0.30795
   7  -1   1 115.428   7.824   1 0.20647 0.31166-0.97057 0.92172-0.06359 0.30604
   5  -1   1 62.0307 4.48932   1 0.12150 0.25713-0.98210 0.93325-0.10570 0.31061
   3  -1   1 10.2374 3.58582   1 0.02598 0.21316-0.98411 0.93525-0.16198 0.32935
   1  -1   1 83.0142 3.41717   1-0.09761 0.19724-0.96603 0.91717-0.25654 0.38638
  -1  -1   1 6.11468 2.12356   1-0.34085 0.30098-0.83316 0.78430-0.51099 0.60330
  -3  -1   1 866.311 10.9419   1-0.59049 0.41112 0.65014-0.69901-0.61952 0.67429
  -5  -1   1 3.99774 3.04069   1-0.34388 0.02501 0.93727-0.98614-0.14766 0.16491
  -7  -1   1 311.335 10.0733   1-0.33552-0.12285 0.94122-0.99009-0.05299 0.03270
  -9  -1   1-9.30514 5.72624   1-0.37225-0.22562 0.92489-0.97377-0.02587-0.03195
 -11  -1   1 0.47048 5.42588   1-0.42370-0.31367 0.90060-0.94949-0.02095-0.07441
 -13  -1   1 19.5558 3.30274   1-0.48167-0.39520 0.86971-0.91861-0.02622-0.10666
 -13  -1   2-9.43703 7.95703   1-0.45918-0.38781 0.87181-0.92073 0.04047-0.06229
 -11  -1   2 306.478 14.0558   1-0.40216-0.30533 0.90173-0.95064 0.04426-0.02855
  -9  -1   2 2.49655 5.03118   1-0.35622-0.21177 0.92499-0.97390 0.03126 0.02199
  -7  -1   2 22.9299 2.36826   1-0.34830-0.08019 0.93558-0.98448-0.03820 0.12898
  -5  -1   2 21.9128 1.91866   1-0.66604 0.37705 0.58930-0.63819-0.61973 0.74805
  -3  -1   2 45.8937 3.01349   1-0.26429 0.11480-0.93571 0.88682-0.29598 0.46182
  -1  -1   2  535.32  8.4209   1-0.09433 0.08434-0.98859 0.93970-0.13834 0.34172
   1  -1   2 433.141 8.36511   1 0.00680 0.12271-0.99676 0.94788-0.07512 0.31603
   3  -1   2 555.926 10.9259   1 0.09191 0.17710-0.99389 0.94502-0.03380 0.31224
   5  -1   2 2.34141 4.39196   1 0.17087 0.23764-0.98409 0.93522-0.00059 0.31656
   7  -1   2 56.9787 4.60221   1 0.24683 0.30118-0.96826 0.91939 0.02898 0.32453
   9  -1   2-1.82221  6.2462   1 0.32111 0.36641-0.94652 0.89766 0.05679 0.33425
  11  -1   2 95.8537 6.86715   1 0.39436 0.43266-0.91865 0.86979 0.08382 0.34475
  10   0   2 569.048 19.2512   1 0.40157 0.35570-0.91546 0.91543 0.13287 0.27692
   8   0   2 22.7021  2.8281   1 0.33621 0.28156-0.94136 0.94134 0.11748 0.25478
   6   0   2  270.91 10.5528   1 0.27231 0.20595-0.96165 0.96162 0.10485 0.22988
   4   0   2 137.022 6.78168   1 0.21091 0.12785-0.97664 0.97660 0.09644 0.20076
   2   0   2 256.817 7.01764   1 0.15428 0.04499-0.98644 0.98640 0.09552 0.16415
   0   0   2 541.341 8.51854   1 0.10857-0.04880-0.99046 0.99042 0.11107 0.11107
  -2   0   2 1354.24 13.1606   1 0.09808-0.17781-0.98253 0.98248 0.17893 0.00567
  -4   0   2 539.332 10.3816   1 0.34154-0.56078-0.74795 0.74789 0.64019-0.49313
  -6   0   2 446.367 11.1074   1 0.04920-0.40793 0.87010-0.87016 0.48539-0.37585
  -8   0   2 0.94471 4.84787   1-0.14898-0.34926 0.92840-0.92847 0.28755-0.21554
 -10   0   2 6.99667 5.41334   1-0.25637-0.38137 0.92094-0.92101 0.21348-0.17901
 -12   0   2  301.21  13.972   1-0.34409-0.43315 0.89958-0.89965 0.16627-0.16933
 -13   1   2-7.21864 7.36749   1-0.31417-0.53282 0.88503-0.83627 0.24613-0.26797
 -11   1   2  289.16 13.9769   1-0.20818-0.49931 0.89728-0.84851 0.31873-0.30303
  -9   1   2-1.49566 5.36669   1-0.07574-0.49224 0.88251-0.83374 0.42647-0.37324
  -7   1   2 10.7079 4.99491   1 0.12344-0.55193 0.78240-0.73363 0.62096-0.53020
  -5   1   2 18.1632 6.31286   1 0.44956-0.73854 0.24352-0.19474 0.94863-0.82034
  -3   1   2  48.134 3.19967   1 0.40005-0.54954-0.69113 0.73991 0.68749-0.52166
  -1   1   2 540.071 8.61999   1 0.26949-0.27947-0.90413 0.95292 0.39201-0.18865
   1   1   2 444.398 8.45834   1 0.24892-0.11940-0.94404 0.99284 0.27554-0.03465
   3   1   2 560.333 11.0719   1 0.27103-0.00201-0.94960 0.99840 0.22475 0.05367
   5   1   2 -3.1081 4.25595   1 0.31154 0.09697-0.94228 0.99109 0.20207 0.11388
   7   1   2 53.9493 4.18155   1 0.36140 0.18661-0.92701 0.97582 0.19383 0.15966
   9   1   2-2.27441 6.31941   1 0.41659 0.27093-0.90511 0.95392 0.19404 0.19698
  11   1   2 106.419 7.76942   1 0.47507 0.35195-0.87677 0.92559 0.19977 0.22879
  10   2   2 200.772 12.1761   1 0.48881 0.26847-0.86222 0.95987 0.25955 0.15022
   8   2   2 9.69098 4.84549   1 0.43967 0.17810-0.88462 0.98227 0.26804 0.10421
   6   2   2  100.31 7.34299   1 0.39692 0.08135-0.89867 0.99631 0.28671 0.04800
   4   2   2 324.123 9.48425   1 0.36449-0.02572-0.90187 0.99951 0.32157-0.02439
   2   2   2 231.622 6.87234   1 0.34986-0.15059-0.88711 0.98475 0.38423-0.12458
   0   2   2 2147.43 17.2788   1 0.36774-0.30798-0.83233 0.92996 0.49851-0.27640
  -2   2   2 73.0251 4.37594   1 0.44019-0.51992-0.65964 0.75726 0.70529-0.52071
  -4   2   2 102.611 6.55049   1 0.51288-0.73212-0.16501 0.26263 0.94941-0.80236
  -6   2   2 14.6273 5.28085   1 0.35378-0.71252 0.46935-0.37174 0.87430-0.76478
  -8   2   2 158.217  9.0691   1 0.11955-0.61778 0.75704-0.65942 0.65066-0.57868
 -10   2   2 142.492 9.42894   1-0.05644-0.58130 0.85009-0.75249 0.48892-0.45447
 -12   2   2 254.425 14.0119   1-0.19147-0.58576 0.87398-0.77638 0.37846-0.38155
 -13   3   2 303.665 16.6814   1-0.19378-0.65320 0.85489-0.70845 0.41118-0.43304
 -11   3   2  382.53 16.1372   1-0.06179-0.64570 0.82997-0.68353 0.51712-0.50145
  -9   3   2 7.25686 5.80612   1 0.09654-0.66452 0.75100-0.60455 0.65493-0.60173
  -7   3   2 80.1005 6.57715   1 0.28683-0.71532 0.55942-0.41297 0.82606-0.73532
  -5   3   2 1100.91 22.6315   1 0.46778-0.75676 0.17085-0.02440 0.96102-0.83275
  -3   3   2 162.538 7.04855   1 0.52316-0.67264-0.31625 0.46271 0.90302-0.73722
  -1   3   2 6077.90 30.9468   1 0.47677-0.48675-0.63123 0.77769 0.71759-0.51425
   1   3   2 53.4705 4.02214   1 0.43685-0.30733-0.77256 0.91903 0.56147-0.32060
   3   3   2 29.3109 1.98999   1 0.42753-0.15851-0.83043 0.97691 0.45921-0.18081
   5   3   2 8.72725 2.22654   1 0.44139-0.03287-0.85034 0.99682 0.39484-0.07891
   7   3   2 138.006 9.35125   1 0.47026 0.07776-0.85023 0.99672 0.35448-0.00102
   9   3   2 812.437 20.9402   1 0.50882 0.17870-0.83732 0.98381 0.32962 0.06138
  11   3   2 262.225 14.5804   1 0.55383 0.27320-0.81457 0.96107 0.31520 0.11333
  10   4   2-1.61652 6.66511   1 0.57039 0.18688-0.78682 0.98215 0.38061 0.02915
   8   4   2 4.65577 5.75684   1 0.53420 0.08358-0.79929 0.99462 0.40895-0.03672
   6   4   2 11.7008 2.76737   1 0.50651-0.02824-0.79789 0.99321 0.45119-0.11650
   4   4   2 216.282 8.67662   1 0.49091-0.15214-0.77620 0.97152 0.51325-0.21609
   2   4   2 49.7413  3.7681   1 0.49185-0.29258-0.72061 0.91592 0.60312-0.34349
   0   4   2 0.69281 3.48995   1 0.51155-0.45178-0.60304 0.79835 0.72726-0.50517
  -2   4   2 74.4094 5.29374   1 0.53660-0.61633-0.37687 0.57217 0.87161-0.68705
  -4   4   2 6.35368 5.39958   1 0.51534-0.73457-0.02209 0.21739 0.96377-0.81674
  -6   4   2 28.0182 3.41385   1 0.40013-0.75886 0.35261-0.15732 0.92230-0.81281
  -8   4   2 77.0793 5.62035   1 0.23134-0.72957 0.61247-0.41718 0.79013-0.71817
 -10   4   2 40.1397 3.62132   1 0.06564-0.70337 0.75249-0.55721 0.64866-0.61423
 -12   4   2 19.3594 3.54678   1-0.08021-0.69702 0.81766-0.62238 0.52730-0.53041
 -13   5   2 35.8848 4.34624   1-0.10655-0.74043 0.80999-0.56587 0.52658-0.54845
 -11   5   2 458.002 18.0928   1 0.03040-0.73788 0.75716-0.51305 0.63647-0.62082
  -9   5   2 43.4923 3.81029   1 0.18068-0.74866 0.64998-0.40586 0.75942-0.70623
  -7   5   2 370.343 15.6066   1 0.33603-0.76450 0.46263-0.21850 0.88047-0.78975
  -5   5   2 14.1947 6.83781   1 0.46860-0.75757 0.18442 0.05971 0.95813-0.82988
  -3   5   2 502.713 13.7717   1 0.54161-0.69109-0.13403 0.37816 0.94502-0.77924
  -1   5   2 43.5748 3.29875   1 0.55503-0.56501-0.40027 0.64441 0.85171-0.64840
   1   5   2 74.2636 5.21931   1 0.54502-0.41549-0.57426 0.81841 0.73510-0.49425
   3   5   2 1768.26 21.7813   1 0.53885-0.26983-0.67332 0.91747 0.63267-0.35429
   5   5   2  85.876 6.03182   1 0.54496-0.13643-0.72433 0.96848 0.55351-0.23760
   7   5   2 16.7769 6.20588   1 0.56305-0.01503-0.74549 0.98965 0.49513-0.14168
   9   5   2   18.25  7.3657   1 0.59074 0.09679-0.74697 0.99113 0.45287-0.06189
  11   5   2 121.663  9.4856   1 0.62565 0.20138-0.73407 0.97824 0.42272 0.00579
  10   6   2 275.019 15.3099   1 0.64135 0.11593-0.69372 0.98673 0.48833-0.07859
   8   6   2 62.8166 4.82024   1 0.61315 0.00463-0.69335 0.98635 0.52970-0.15749
   6   6   2 692.014 17.1482   1 0.59251-0.11424-0.67418 0.96718 0.58418-0.24951
   4   6   2 248.113 9.90958   1 0.58073-0.24195-0.62868 0.92167 0.65450-0.35736
   2   6   2 1770.92 22.0374   1 0.57734-0.37807-0.54455 0.83754 0.74139-0.48179
   0   6   2 45.1222 3.75718   1 0.57666-0.51689-0.40503 0.69801 0.83858-0.61651
  -2   6   2 344.406 11.3869   1 0.56281-0.64253-0.19749 0.49047 0.92451-0.73997
  -4   6   2 2863.33  35.777   1 0.51175-0.73098 0.06394 0.22903 0.96283-0.81583
  -6   6   2 872.176 23.0265   1 0.41148-0.77020 0.32673-0.03376 0.93011-0.82064
  -8   6   2 69.8447  5.2405   1 0.27684-0.77507 0.53726-0.24430 0.84168-0.76974
 -10   6   2 105.694 7.40745   1 0.13217-0.76990 0.67910-0.38614 0.73084-0.69643
 -12   6   2 144.934 10.1708   1-0.00774-0.76949 0.76304-0.47008 0.62023-0.62335
 -11   7   2 34.4738 4.17077   1 0.08450-0.79198 0.70282-0.36103 0.70287-0.68724
  -9   7   2 0.61719 7.58413   1 0.22113-0.78910 0.59220-0.25040 0.80566-0.75249
  -7   7   2 21.0551 9.05145   1 0.35321-0.78169 0.42873-0.08693 0.89581-0.80511
  -5   7   2 158.503 11.7396   1 0.46551-0.75449 0.21645 0.12536 0.95172-0.82349
  -3   7   2-1.17271 6.01787   1 0.54294-0.69241-0.01751 0.35932 0.95471-0.78895
  -1   7   2 149.514 8.29886   1 0.58350-0.59347-0.23205 0.57387 0.90659-0.70330
   1   7   2  137.11 7.20111   1 0.60011-0.47058-0.39893 0.74075 0.82931-0.58848
   3   7   2-3.66542 4.84889   1 0.60859-0.33957-0.51373 0.85555 0.74627-0.46791
   5   7   2 20.5863 2.97861   1 0.61897-0.21044-0.58544 0.92728 0.67091-0.35501
   7   7   2 131.587 8.27357   1 0.63527-0.08724-0.62512 0.96696 0.60779-0.25437
   9   7   2 9.17925 6.45693   1 0.65819 0.02934-0.64133 0.98317 0.55696-0.16600
  10   8   2 291.452 15.7909   1 0.69915 0.05813-0.58917 0.97985 0.57832-0.16860
   8   8   2-3.11086 7.07106   1 0.67428-0.05650-0.57657 0.96725 0.62592-0.25374
   6   8   2 3.01873 5.50578   1 0.65441-0.17613-0.54277 0.93345 0.68320-0.34855
   4   8   2 513.489 14.7689   1 0.63880-0.30002-0.48168 0.87235 0.74976-0.45265
   2   8   2 523.769  14.302   1 0.62447-0.42519-0.38572 0.77639 0.82220-0.56261
   0   8   2 1882.47 26.0561   1 0.60473-0.54495-0.24843 0.63909 0.89154-0.66949
  -2   8   2 56.6652 5.20051   1 0.56887-0.64859-0.07058 0.46124 0.94225-0.75773
  -4   8   2 421.657 16.3791   1 0.50609-0.72531 0.13273 0.25792 0.95692-0.80993
  -6   8   2 8.62982 8.85696   1 0.41285-0.77158 0.33359 0.05705 0.92727-0.81781
  -8   8   2 376.271 17.4707   1 0.29608-0.79430 0.50533-0.11469 0.86021-0.78829
 -10   8   2 166.262 11.1756   1 0.16755-0.80528 0.63493-0.24429 0.77132-0.73693
 -12   8   2  401.02 20.9007   1 0.03697-0.81419 0.72258-0.33195 0.67463-0.67778
 -11   9   2 197.214 15.2929   1 0.11517-0.82264 0.66934-0.22987 0.73775-0.72214
  -9   9   2 1.43892 8.69323   1 0.24028-0.80825 0.56517-0.12570 0.82463-0.77149
  -7   9   2 170.223 13.4944   1 0.35811-0.78659 0.42518 0.01430 0.89686-0.80618
  -5   9   2 309.741 15.4557   1 0.46009-0.74906 0.25540 0.18408 0.94273-0.81452
  -3   9   2 89.0394 7.43792   1 0.53879-0.68826 0.07190 0.36759 0.95336-0.78762
  -1   9   2 2251.58  31.594   1 0.59256-0.60253-0.10348 0.54297 0.92885-0.72557
   1   9   2 1.11452 5.93243   1 0.62654-0.49701-0.25264 0.69214 0.87874-0.63793
   3   9   2 17.8365 3.01234   1 0.64919-0.38016-0.36741 0.80691 0.81618-0.53784
   5   9   2 43.7452 4.14286   1 0.66795-0.25942-0.44832 0.88783 0.75189-0.43602
   7   9   2 33.4762  3.5187   1 0.68754-0.13951-0.50009 0.93960 0.69215-0.33874
   9   9   2 677.611 22.5926   1 0.71021-0.02267-0.52804 0.96756 0.63960-0.24866
   8  10   2 2.98164 7.84349   1 0.71866-0.10088-0.45695 0.94531 0.69824-0.32608
   6  10   2 7.17558 6.68272   1 0.69604-0.21775-0.41357 0.90192 0.75263-0.41800
   4  10   2 28.7714 3.21918   1 0.67387-0.33509-0.34513 0.83348 0.81056-0.51347
   2  10   2 20.3485 3.33602   1 0.64873-0.44945-0.24820 0.73654 0.86747-0.60790
   0  10   2 13.4398 7.59625   1 0.61526-0.55547-0.12183 0.61017 0.91570-0.69366
  -2  10   2 129.278  9.7441   1 0.56699-0.64670 0.02947 0.45887 0.94539-0.76089
  -4  10   2 8.39891 8.72842   1 0.49876-0.71798 0.19407 0.29426 0.94774-0.80077
  -6  10   2 21.0307 7.72677   1 0.40950-0.76822 0.35552 0.13281 0.91931-0.80988
  -8  10   2 16.7294 4.35806   1 0.30295-0.80117 0.49841-0.01010 0.86374-0.79184
 -10  10   2-7.31327 9.22919   1 0.18551-0.82323 0.61335-0.12504 0.78919-0.75482
  -9  11   2 11.3945 9.20813   1 0.24788-0.81585 0.55819-0.02104 0.82920-0.77607
  -7  11   2 4.95908 7.59716   1 0.35670-0.78517 0.43794 0.09922 0.89066-0.80001
  -5  11   2 21.3927 8.10663   1 0.45268-0.74165 0.29769 0.23947 0.93125-0.80306
  -3  11   2 196.514 13.9011   1 0.53171-0.68117 0.14781 0.38935 0.94621-0.78048
  -1  11   2 1466.85 29.2624   1 0.59254-0.60251 0.00147 0.53570 0.93526-0.73200
   1  11   2  160.59 10.6222   1 0.63746-0.50792-0.12939 0.66657 0.90307-0.66228
   3  11   2 745.454 20.8269   1 0.67104-0.40201-0.23726 0.77444 0.85712-0.57880
   5  11   2  24.092  3.4922   1 0.69824-0.28970-0.31958 0.85677 0.80487-0.48901
   7  11   2-4.20135 7.17727   1 0.72301-0.17497-0.37733 0.91452 0.75194-0.39855
   9  11   2 90.3592  8.1356   1 0.74793-0.06040-0.41303 0.95022 0.70176-0.31084
   8  12   2-1.39585 8.49062   1 0.74882-0.13104-0.33951 0.92554 0.74975-0.37761
   6  12   2 279.562 15.4313   1 0.72208-0.24379-0.29118 0.87721 0.79874-0.46413
   4  12   2-6.17309  7.0317   1 0.69324-0.35445-0.22118 0.80720 0.84719-0.55012
   2  12   2 136.038  9.5793   1 0.65931-0.46002-0.12869 0.71471 0.89087-0.63133
   0  12   2 12.0569 7.78916   1 0.61646-0.55668-0.01517 0.60118 0.92407-0.70206
  -2  12   2 243.128 14.1796   1 0.56083-0.64054 0.11442 0.47158 0.94062-0.75614
  -4  12   2  404.80  18.662   1 0.48977-0.70899 0.25153 0.33448 0.93572-0.78877
  -6  12   2 143.089 10.8663   1 0.40302-0.76174 0.38554 0.20046 0.90777-0.79835
  -8  12   2  11.068 8.73218   1 0.30282-0.80104 0.50659 0.07940 0.85886-0.78698
 -10  12   2 6.37738 11.1952   1 0.19294-0.83066 0.60780-0.02181 0.79368-0.75933
  -9  13   2-1.76838 10.0813   1 0.24833-0.81629 0.56440 0.07043 0.82493-0.77182
  -7  13   2 6.21663 7.45347   1 0.35120-0.77967 0.46034 0.17449 0.87965-0.78902
  -5  13   2 206.047 15.5084   1 0.44339-0.73235 0.34184 0.29300 0.91726-0.78909
  -3  13   2-9.71207  8.1643   1 0.52239-0.67186 0.21609 0.41875 0.93496-0.76926
  -1  13   2 639.045 21.7551   1 0.58733-0.59729 0.09180 0.54305 0.93248-0.72924
   1  13   2 10.7615 7.60954   1 0.63926-0.50973-0.02276 0.65761 0.91231-0.67154
   3  13   2 9.00971 6.82203   1 0.68078-0.41175-0.12143 0.75629 0.87890-0.60060
   5  13   2 0.64213 7.23641   1 0.71510-0.30656-0.20087 0.83573 0.83728-0.52145
   7  13   2 124.413 9.12671   1 0.74521-0.19717-0.26017 0.89504 0.79189-0.43852
   6  14   2-1.47522 8.60191   1 0.73646-0.25816-0.17689 0.86059 0.82705-0.49246
   4  14   2 103.134 7.70934   1 0.70181-0.36302-0.10879 0.79249 0.86689-0.56983
   2  14   2 291.653 16.3296   1 0.66119-0.46190-0.02300 0.70669 0.90011-0.64059
   0  14   2 851.396 25.3215   1 0.61194-0.55215 0.07816 0.60553 0.92264-0.70065
  -2  14   2 109.035  8.3873   1 0.55171-0.63142 0.19019 0.49349 0.93052-0.74606
  -4  14   2 205.472 15.7659   1 0.47907-0.69828 0.30672 0.37696 0.92095-0.77403
  -6  14   2 26.7487 8.94531   1 0.39401-0.75272 0.42040 0.26328 0.89311-0.78372
  -8  14   2  150.77 11.8182   1 0.29798-0.79619 0.52440 0.15927 0.84828-0.77642
  -7  15   2 92.8586 8.78356   1 0.34254-0.77100 0.48885 0.24365 0.86478-0.77416
  -5  15   2 81.2042 6.39862   1 0.43219-0.72115 0.38712 0.34539 0.90063-0.77248
  -3  15   2 34.3129 4.64384   1 0.51106-0.66052 0.27966 0.45286 0.92025-0.75457
  -1  15   2 515.991 21.0312   1 0.57853-0.58849 0.17263 0.55989 0.92341-0.72019
   1  15   2 2.12297 8.22222   1 0.63510-0.50556 0.07205 0.66047 0.91156-0.67081
   3  15   2 30.0247 4.38798   1 0.68232-0.41328-0.01712 0.74966 0.88748-0.60920
   5  15   2 7.72255  9.3949   1 0.72227-0.31373-0.09158 0.82412 0.85459-0.53877
   4  16   2 5.71957  10.238   1 0.70267-0.36387-0.00604 0.78741 0.87431-0.57727
   2  16   2 210.276 15.6921   1 0.65705-0.45776 0.07237 0.70900 0.89946-0.63996
   0  16   2 108.876 9.94378   1 0.60337-0.54358 0.16233 0.61904 0.91428-0.69231
  -2  16   2  178.39 14.1812   1 0.54014-0.61984 0.26000 0.52136 0.91617-0.73173
  -4  16   2 321.017 19.3374   1 0.46654-0.68575 0.36046 0.42089 0.90338-0.75648
  -6  16   2-6.69423 11.7149   1 0.38267-0.74138 0.45836 0.32299 0.87545-0.76608
  -5  17   2 52.0231 5.32463   1 0.41900-0.70796 0.43316 0.39703 0.88123-0.75310
  -3  17   2 177.848 12.3388   1 0.49773-0.64719 0.34013 0.49006 0.90229-0.73662
  -1  17   2  239.25 17.1453   1 0.56683-0.57679 0.24701 0.58319 0.90941-0.70622
   1  17   2 23.9066  8.7631   1 0.62657-0.49703 0.15837 0.67183 0.90351-0.66279
   3  17   2 453.688 22.7555   1 0.67789-0.40885 0.07822 0.75199 0.88641-0.60815
   0  18   2 51.7784 5.58027   1 0.59152-0.53173 0.24003 0.63901 0.90045-0.67850
   1  17   3 0.85747 8.70237   1 0.62072-0.46129 0.07142 0.75876 0.91897-0.56718
  -1  17   3 33.9433 5.37353   1 0.56698-0.54705 0.15072 0.67946 0.93248-0.61822
  -3  17   3 5.14786 4.75126   1 0.50500-0.62458 0.23774 0.59243 0.93496-0.65823
  -6  16   3 10.4683 11.8974   1 0.40185-0.73067 0.34681 0.43452 0.92429-0.70385
  -4  16   3 18.1672 10.4454   1 0.47727-0.66659 0.24904 0.53229 0.94002-0.68204
  -2  16   3 18.4922 10.0098   1 0.54255-0.59238 0.15358 0.62776 0.94135-0.64585
   0  16   3 2.37948 7.89182   1 0.59853-0.50885 0.06510 0.71624 0.93003-0.59699
   2  16   3 194.839 13.5845   1 0.64664-0.41746-0.01272 0.79406 0.90855-0.53798
   3  15   3 23.4401 10.3399   1 0.66743-0.36850-0.09820 0.83071 0.89054-0.50119
   1  15   3 15.4453 9.94954   1 0.62490-0.46548-0.02396 0.75646 0.91969-0.56788
  -1  15   3 136.179  9.0172   1 0.57528-0.55536 0.06394 0.66857 0.94015-0.62587
  -3  15   3 99.4725 8.11883   1 0.51658-0.63616 0.16233 0.57016 0.94866-0.67191
  -5  15   3 20.9058 9.51384   1 0.44730-0.70637 0.26655 0.46594 0.94255-0.70334
  -7  15   3 77.4841 7.30136   1 0.36687-0.76545 0.37085 0.36164 0.92033-0.71864
  -8  14   3 544.311 25.0668   1 0.32832-0.79665 0.40105 0.28260 0.91192-0.72899
  -6  14   3 107.398 8.68308   1 0.41460-0.74344 0.29092 0.39273 0.94194-0.72148
  -4  14   3 371.559  19.801   1 0.48876-0.67809 0.17781 0.50584 0.95408-0.69608
  -2  14   3 10.4159 9.08034   1 0.55088-0.60071 0.06871 0.61495 0.94928-0.65375
   0  14   3 10.7912 7.68994   1 0.60240-0.51273-0.03036 0.71403 0.93029-0.59723
   2  14   3 170.337 13.4511   1 0.64556-0.41639-0.11520 0.79887 0.90084-0.53025
   4  14   3 45.0754 4.47621   1 0.68285-0.31418-0.18358 0.86725 0.86480-0.45667
   5  13   3 107.886 9.72474   1 0.69291-0.25449-0.26714 0.90198 0.83149-0.40459
   3  13   3 59.4064 4.96415   1 0.66012-0.36120-0.20693 0.84177 0.87311-0.48374
   1  13   3 182.574 13.3855   1 0.62313-0.46371-0.12796 0.76279 0.91080-0.55897
  -1  13   3   11.87 8.12154   1 0.57914-0.55922-0.03113 0.66595 0.94042-0.62612
  -3  13   3 9.31042  7.3455   1 0.52513-0.64471 0.08044 0.55438 0.95724-0.68047
  -5  13   3 22.6116 9.31246   1 0.45862-0.71771 0.20101 0.43381 0.95703-0.71780
  -7  13   3  4.8239 9.23708   1 0.37851-0.77710 0.32279 0.31202 0.93727-0.73557
  -9  13   3 98.1793  7.1414   1 0.28546-0.82355 0.43748 0.19733 0.89799-0.73382
 -10  12   3 89.7477 7.51704   1 0.23743-0.84526 0.47985 0.10611 0.87725-0.73183
  -8  12   3 219.092 16.5553   1 0.33811-0.80645 0.36267 0.22330 0.92729-0.74434
  -6  12   3-2.18877 8.28656   1 0.42548-0.75431 0.23301 0.35296 0.95664-0.73616
  -4  12   3-3.88641 7.93311   1 0.49764-0.68697 0.10043 0.48555 0.96365-0.70564
  -2  12   3-5.29517 7.13338   1 0.55504-0.60487-0.02513 0.61112 0.95012-0.65458
   0  12   3 81.7933 5.25772   1 0.60024-0.51057-0.13576 0.72175 0.92067-0.58759
   2  12   3 375.718 16.2177   1 0.63687-0.40770-0.22689 0.81288 0.88105-0.51044
   4  12   3 -8.2231 7.56766   1 0.66848-0.29981-0.29709 0.88309 0.83658-0.42844
   6  12   3 26.0176 10.0345   1 0.69788-0.18971-0.34707 0.93307 0.79123-0.34556
   7  11   3 379.585 17.7969   1 0.69834-0.12042-0.42157 0.95874 0.74508-0.28063
   5  11   3 334.484  15.666   1 0.67090-0.23248-0.38341 0.92058 0.79191-0.36499
   3  11   3 713.658 20.4487   1 0.64334-0.34443-0.32461 0.86177 0.84094-0.45155
   1  11   3 5.39671 6.34008   1 0.61325-0.45384-0.24292 0.78008 0.88893-0.53707
  -1  11   3-4.56976 7.19863   1 0.57696-0.55705-0.13756 0.67471 0.93067-0.61635
  -3  11   3 22.1531 8.17253   1 0.52991-0.64949-0.01088 0.54802 0.95929-0.68250
  -5  11   3 894.691 25.7187   1 0.46779-0.72687 0.13029 0.40685 0.96778-0.72853
  -7  11   3 314.262 18.3625   1 0.38828-0.78687 0.27497 0.26216 0.95154-0.74981
  -9  11   3  483.51 22.8097   1 0.29224-0.83033 0.41073 0.12639 0.91035-0.74615
 -10  10   3-1.75537 10.0072   1 0.23954-0.84738 0.46654 0.02175 0.88440-0.73897
  -8  10   3 13.1693 7.30815   1 0.34560-0.81394 0.32783 0.16046 0.93975-0.75678
  -6  10   3 -10.028 10.1608   1 0.43454-0.76338 0.17196 0.31634 0.96836-0.74786
  -4  10   3 62.4027  5.1146   1 0.50333-0.69267 0.01368 0.47462 0.96755-0.70951
  -2  10   3 11.4279 6.99814   1 0.55334-0.60317-0.13187 0.62018 0.94103-0.64546
   0  10   3 19.3484 6.75534   1 0.58947-0.49981-0.25427 0.74258 0.89710-0.56400
   2  10   3 9.81326 5.84999   1 0.61766-0.38849-0.34947 0.83779 0.84480-0.47417
   4  10   3 18.7875 3.32449   1 0.64279-0.27413-0.41826 0.90658 0.79113-0.38296
   6  10   3  71.679 6.55884   1 0.66807-0.15991-0.46366 0.95198 0.74035-0.29465
   8  10   3 10.8986 6.81493   1 0.69517-0.04751-0.48909 0.97742 0.69450-0.21127
   9   9   3 5.91817 7.29284   1 0.68949 0.02792-0.54847 0.98797 0.64121-0.13920
   7   9   3 82.3676 5.96597   1 0.66111-0.08319-0.53590 0.97539 0.68372-0.21925
   5   9   3 527.494 17.4237   1 0.63606-0.19765-0.50497 0.94446 0.73317-0.30623
   3   9   3 53.5464 4.69725   1 0.61361-0.31469-0.45170 0.89118 0.78895-0.39954
   1   9   3 135.256 9.84289   1 0.59160-0.43219-0.37132 0.81080 0.84848-0.49661
  -1   9   3 152.094  10.176   1 0.56574-0.54582-0.25974 0.69921 0.90601-0.59167
  -3   9   3 52.6107 4.07883   1 0.52927-0.64885-0.11648 0.55595 0.95185-0.67504
  -5   9   3 247.161 14.4521   1 0.47448-0.73357 0.05132 0.38814 0.97401-0.73474
  -7   9   3-13.1948 9.29129   1 0.39627-0.79486 0.22755 0.21191 0.96326-0.76152
  -9   9   3 206.053 15.6503   1 0.29551-0.83360 0.39195 0.04750 0.91853-0.75432
 -11   9   3 64.3979 5.84229   1 0.17857-0.85616 0.52860-0.08915 0.84721-0.72053
 -12   8   3 35.3237 5.09049   1 0.10813-0.85547 0.59403-0.20342 0.79672-0.68879
 -10   8   3 15.3507 7.44875   1 0.23571-0.84355 0.46641-0.07580 0.88447-0.73901
  -8   8   3  957.34 28.6705   1 0.35047-0.81881 0.29891 0.09170 0.94910-0.76611
  -6   8   3 308.073 16.1679   1 0.44181-0.77065 0.10561 0.28501 0.97687-0.75635
  -4   8   3 950.099 22.2914   1 0.50440-0.69374-0.08813 0.47876 0.96301-0.70496
  -2   8   3  164.89 9.42111   1 0.54228-0.59212-0.25750 0.64813 0.91623-0.62064
   0   8   3 19.6599 2.80702   1 0.56543-0.47576-0.38957 0.78021 0.85239-0.51927
   2   8   3 537.167 15.3679   1 0.58337-0.35420-0.48380 0.87444 0.78539-0.41473
   4   8   3 112.522 7.53483   1 0.60214-0.23348-0.54582 0.93646 0.72329-0.31511
   6   8   3 1181.48 24.9983   1 0.62455-0.11639-0.58231 0.97296 0.66938-0.22367
   8   8   3-0.56774 7.20385   1 0.65140-0.00373-0.59876 0.98941 0.62419-0.14094
   9   7   3 2.37655 8.05927   1 0.64045 0.07697-0.65153 0.99335 0.56404-0.06202
   7   7   3 16.6051 6.29243   1 0.61007-0.03215-0.64862 0.99044 0.60256-0.13806
   5   7   3 46.0984 3.61478   1 0.58512-0.14670-0.62869 0.97050 0.65089-0.22393
   3   7   3 26.2447 2.87045   1 0.56605-0.26714-0.58658 0.92839 0.71028-0.32085
   1   7   3 53.3489 5.44881   1 0.55207-0.39266-0.51465 0.85645 0.78045-0.42855
  -1   7   3 22.2529 2.64786   1 0.53945-0.51954-0.40327 0.74507 0.85713-0.54276
  -3   7   3 8.36052 5.25507   1 0.51934-0.63893-0.24458 0.58637 0.92840-0.65157
  -5   7   3 65.3672 5.68572   1 0.47777-0.73686-0.04194 0.38373 0.97368-0.73438
  -7   7   3 58.0596 5.70539   1 0.40251-0.80110 0.18082 0.16096 0.97255-0.77078
  -9   7   3 -1.4913 9.43182   1 0.29368-0.83177 0.38667-0.04489 0.92091-0.75668
 -11   7   3 26.4465 10.4798   1 0.16393-0.84153 0.54814-0.20637 0.83391-0.70721
 -12   6   3  37.987 4.81554   1 0.07877-0.82612 0.63128-0.33835 0.76415-0.65621
 -10   6   3  216.41 15.1636   1 0.22174-0.82958 0.48841-0.19547 0.87241-0.72693
  -8   6   3 965.939 27.9463   1 0.35181-0.82016 0.28093 0.01201 0.95459-0.77158
  -6   6   3 70.2094 5.58926   1 0.44706-0.77591 0.02932 0.26363 0.98133-0.76079
  -4   6   3 17.0405 5.85729   1 0.49698-0.68632-0.21599 0.50894 0.94322-0.68514
  -2   6   3  59.532 5.04976   1 0.51417-0.56402-0.41078 0.70373 0.86357-0.56797
   0   6   3 55.9233 5.05793   1 0.51972-0.43006-0.54435 0.83731 0.77411-0.44097
   2   6   3 2485.37 28.2716   1 0.52735-0.29819-0.62777 0.92074 0.69343-0.32276
   4   6   3 7.25326 5.18091   1 0.54220-0.17354-0.67548 0.96845 0.62731-0.21911
   6   6   3 368.218 13.8145   1 0.56492-0.05676-0.69835 0.99132 0.57542-0.12969
   8   6   3 171.016  11.426   1 0.59454 0.05312-0.70323 0.99621 0.53557-0.05230
  10   6   3  54.345 4.39828   1 0.62972 0.15744-0.69416 0.98714 0.50538 0.01543
   9   5   3 351.681 15.3412   1 0.57975 0.13766-0.74632 0.99047 0.47098 0.03107
   7   5   3 373.208 14.1915   1 0.54408 0.03383-0.75420 0.99834 0.50060-0.03608
   5   5   3 127.302 8.79986   1 0.51512-0.07671-0.74816 0.99229 0.54153-0.11454
   3   5   3 1472.11 21.9859   1 0.49488-0.19598-0.72320 0.96733 0.59726-0.20781
   1   5   3 124.159 6.92051   1 0.48529-0.32589-0.67012 0.91424 0.67162-0.31970
  -1   5   3 76.3695 5.59923   1 0.48626-0.46636-0.57303 0.81714 0.76630-0.45192
  -3   5   3-1.12053 4.51703   1 0.49035-0.60994-0.40909 0.65321 0.87318-0.59633
  -5   5   3 1866.30 28.4524   1 0.47460-0.73370-0.16288 0.40699 0.96083-0.72151
  -7   5   3 809.132 24.6555   1 0.40702-0.80561 0.13551 0.10859 0.97948-0.77770
  -9   5   3 421.648 19.8291   1 0.28251-0.82061 0.40668-0.16258 0.91268-0.74843
 -11   5   3 212.385 15.0992   1 0.13115-0.80875 0.59664-0.35254 0.79769-0.67097
 -12   4   3 11.8063 8.50153   1 0.02161-0.76896 0.69826-0.50301 0.69479-0.58683
 -10   4   3 32.6973 4.09817   1 0.18648-0.79433 0.55000-0.35474 0.83412-0.68862
  -8   4   3 185.926 14.4357   1 0.34665-0.81500 0.28662-0.09135 0.95341-0.77038
  -6   4   3 49.4889 3.83992   1 0.44923-0.77807-0.06909 0.26436 0.97878-0.75821
  -4   4   3  166.03 8.34463   1 0.46917-0.65852-0.39221 0.58748 0.88837-0.63027
  -2   4   3    0.00 4.05447   1 0.45161-0.50145-0.60087 0.79615 0.75685-0.46122
   0   4   3 133.376 6.91711   1 0.43862-0.34897-0.71471 0.90999 0.64285-0.30969
   2   4   3 3.97731 3.88298   1 0.44168-0.21252-0.77243 0.96772 0.55852-0.18782
   4   4   3 33.1566 2.93152   1 0.45938-0.09073-0.79821 0.99350 0.49903-0.09081
   6   4   3 72.6138  6.5424   1 0.48811 0.02004-0.80434 0.99964 0.45776-0.01200
   8   4   3 2.39608 6.08057   1 0.52480 0.12286-0.79689 0.99219 0.42955 0.05374
  10   4   3 21.4052 3.66763   1 0.56719 0.21997-0.77877 0.97407 0.41082 0.11000
   9   3   3-5.25026 6.72361   1 0.50876 0.20864-0.82785 0.97432 0.36454 0.13752
   7   3   3 367.379 13.9053   1 0.46393 0.11397-0.84543 0.99189 0.37981 0.08472
   5   3   3 2092.28 27.3237   1 0.42531 0.01309-0.85327 0.99973 0.40517 0.02183
   3   3   3 458.785 12.0633   1 0.39585-0.09694-0.84836 0.99482 0.44524-0.05577
   1   3   3 169.222 6.85858   1 0.38016-0.22075-0.82377 0.97022 0.50750-0.15556
  -1   3   3 366.987 9.25395   1 0.38494-0.36504-0.76324 0.90968 0.60351-0.28910
  -3   3   3 59.7225 3.99268   1 0.41554-0.53514-0.62826 0.77470 0.74540-0.46853
  -5   3   3 2001.13 26.0929   1 0.45243-0.71153-0.34634 0.49277 0.91329-0.67395
  -7   3   3 4.12881 8.06579   1 0.40965-0.80825 0.09388 0.05255 0.98414-0.78233
  -9   3   3 356.935 15.7936   1 0.24778-0.78589 0.48088-0.33446 0.87660-0.71232
 -11   3   3 175.668 12.6276   1 0.06029-0.73789 0.68926-0.54284 0.71145-0.58471
 -13   3   3 184.096 13.7334   1-0.10183-0.71527 0.77819-0.63178 0.56929-0.48008
 -12   2   3 2.89091 6.14617   1-0.08765-0.65970 0.79562-0.69804 0.55356-0.44557
 -10   2   3 4.97585 5.54087   1 0.09573-0.70358 0.68229-0.58471 0.72367-0.57815
  -8   2   3 1113.32 26.0099   1 0.32101-0.78937 0.35921-0.26162 0.93029-0.74724
  -6   2   3 135.075 9.27938   1 0.44082-0.76967-0.23377 0.33136 0.95331-0.73273
  -4   2   3 424.116 10.6747   1 0.37751-0.56686-0.65610 0.75370 0.73107-0.47296
  -2   2   3 369.673 9.06709   1 0.31937-0.36922-0.81841 0.91601 0.54619-0.25054
   0   2   3 46.4794 3.47607   1 0.30613-0.21648-0.87748 0.97509 0.43813-0.10495
   2   2   3 864.146 14.5717   1 0.32169-0.09254-0.89788 0.99550 0.37616-0.00545
   4   2   3 179.901 8.59953   1 0.35386 0.01479-0.90005 0.99767 0.34032 0.06793
   6   2   3 772.193  18.138   1 0.39600 0.11216-0.89110 0.98872 0.32017 0.12561
   8   2   3 9.20724 7.24978   1 0.44444 0.20321-0.87372 0.97135 0.31011 0.17321
  10   2   3 84.6896 8.00968   1 0.49706 0.29009-0.84889 0.94653 0.30695 0.21389
   9   1   3 82.3627 6.54661   1 0.43063 0.28677-0.89176 0.94055 0.24981 0.25228
   7   1   3  250.27 11.6714   1 0.37333 0.20457-0.91526 0.96405 0.24635 0.21820
   5   1   3 298.808 11.2119   1 0.31955 0.11885-0.93241 0.98119 0.24872 0.17831
   3   1   3 522.309 12.1661   1 0.27136 0.02754-0.94274 0.99152 0.25994 0.12955
   1   1   3 58.7565 4.54359   1 0.23271-0.07331-0.94454 0.99331 0.28597 0.06599
  -1   1   3 63.5291 4.28584   1 0.21213-0.19223-0.93219 0.98095 0.33974-0.02532
  -3   1   3 7.32513 3.54882   1 0.23041-0.35002-0.88404 0.93280 0.45385-0.17696
  -5   1   3 1139.80 17.4906   1 0.33577-0.59487-0.68713 0.73589 0.71100-0.47165
  -7   1   3 117.437 9.19712   1 0.40937-0.80797 0.06819-0.01944 0.98640-0.78457
  -9   1   3 126.876 9.19423   1 0.12438-0.66248 0.68260-0.63386 0.72689-0.56260
 -11   1   3 57.9207 4.22948   1-0.09394-0.58367 0.82609-0.77734 0.50971-0.38295
 -13   1   3 16.5487 3.61438   1-0.23889-0.57821 0.85150-0.80276 0.38509-0.29586
 -12   0   3 38.7098 3.44556   1-0.27864-0.46872 0.88115-0.88125 0.29275-0.18475
 -10   0   3 107.996 8.46328   1-0.14800-0.45985 0.87758-0.87768 0.39918-0.25364
  -8   0   3 2414.44 31.1416   1 0.12637-0.59472 0.71577-0.71586 0.69533-0.51226
  -6   0   3 83.5292 5.72737   1 0.27991-0.60876-0.73665 0.73656 0.66839-0.44779
  -4   0   3 361.987 9.17792   1 0.08638-0.27573-0.95979 0.95972 0.28067-0.02254
  -2   0   3 629.185 10.9269   1 0.08470-0.13455-0.98051 0.98043 0.19373 0.10194
   0   0   3 103.777 5.20577   1 0.12289-0.03325-0.98271 0.98264 0.16660 0.16660
   2   0   3 1944.45 21.1375   1 0.17480 0.05434-0.97759 0.97753 0.16015 0.21058
   4   0   3 72.4135 5.12667   1 0.23297 0.13567-0.96686 0.96680 0.16340 0.24487
   6   0   3 923.043 19.6555   1 0.29450 0.21365-0.95078 0.95073 0.17212 0.27368
   8   0   3 119.082 9.22557   1 0.35804 0.28961-0.92923 0.92918 0.18437 0.29896
  10   0   3 39.8735 4.24633   1 0.42285 0.36430-0.90186 0.90181 0.19914 0.32172
   9  -1   3 79.1999 6.05241   1 0.35004 0.36736-0.93583 0.88694 0.13379 0.36832
   7  -1   3 278.411 12.2363   1 0.27878 0.29912-0.95966 0.91077 0.11011 0.35447
   5  -1   3 320.787 11.2627   1 0.20710 0.23130-0.97780 0.92891 0.08645 0.34059
   3  -1   3 504.002 11.9644   1 0.13471 0.16419-0.99051 0.94161 0.06241 0.32710
   1  -1   3 63.9725 4.87667   1 0.06109 0.09831-0.99790 0.94900 0.03720 0.31477
  -1  -1   3 61.5227 4.26125   1-0.01501 0.03490-0.99980 0.95089 0.00904 0.30540
  -3  -1   3 13.4061 1.56484   1-0.09734-0.02226-0.99525 0.94634-0.02741 0.30432
  -5  -1   3 1159.95 17.0899   1-0.20501-0.05409-0.97770 0.92878-0.09901 0.33839
  -7  -1   3 128.904 9.11994   1-0.78968 0.39107 0.32663-0.37555-0.71272 0.91456
  -9  -1   3 125.493 8.54396   1-0.33753-0.20058 0.92195-0.97088 0.09187 0.07244
 -11  -1   3 63.6494 4.00434   1-0.37295-0.30466 0.89910-0.94804 0.12014 0.00664
 -13  -1   3 14.7211 8.05229   1-0.43076-0.38635 0.86989-0.91883 0.11528-0.02603
 -13  -1   4 163.235 12.5979   1-0.38617-0.40105 0.86175-0.91071 0.21277-0.01245
 -11  -1   4 2.47101 6.83002   1-0.30764-0.34009 0.88759-0.93655 0.24721-0.00936
  -9  -1   4 88.4568 6.21107   1-0.11549-0.39274-0.95531 0.90635 0.23124 0.04414
  -7  -1   4 132.762 7.91787   1-0.17066-0.19806-0.97841 0.92946 0.06665 0.24627
  -5  -1   4 117.436 7.37285   1-0.10734-0.12188-0.98839 0.93944 0.07497 0.27548
  -3  -1   4 29.0541 2.06085   1-0.03990-0.04982-0.99376 0.94483 0.08977 0.29821
  -1  -1   4 808.205 14.6759   1 0.02864 0.02114-0.99431 0.94538 0.10673 0.31878
   1  -1   4  434.20 11.6494   1 0.09764 0.09163-0.98996 0.94103 0.12491 0.33813
   3  -1   4 58.5479  4.6349   1 0.16688 0.16190-0.98061 0.93169 0.14401 0.35657
   5  -1   4 10.3481 6.04782   1 0.23625 0.23203-0.96611 0.91719 0.16389 0.37422
   7  -1   4 42.9601  3.6348   1 0.30570 0.30208-0.94620 0.89729 0.18451 0.39113
   9  -1   4 151.951 10.3555   1 0.37520 0.37208-0.92053 0.87162 0.20587 0.40730
   8   0   4 495.264 17.9944   1 0.37760 0.29993-0.91335 0.91328 0.24842 0.34598
   6   0   4 10.2013 5.70271   1 0.31406 0.22397-0.93630 0.93623 0.23600 0.32087
   4   0   4   13.72 5.67769   1 0.25209 0.14644-0.95361 0.95352 0.22649 0.29284
   2   0   4 1.97504 5.03934   1 0.19253 0.06650-0.96545 0.96536 0.22111 0.26069
   0   0   4 704.003 14.0423   1 0.13696-0.01743-0.97175 0.97166 0.22213 0.22213
  -2   0   4 4356.83 32.8141   1 0.08863-0.10860-0.97184 0.97174 0.23433 0.17240
  -4   0   4 7.62974 1.86962   1 0.05545-0.21492-0.96290 0.96279 0.26950 0.09971
  -6   0   4 163.462 7.96999   1 0.06238-0.36135-0.93018 0.93007 0.36542-0.03375
  -8   0   4 27.0047 2.62844   1 0.21536-0.65384-0.72052 0.72041 0.69293-0.39879
 -10   0   4 111.131 8.12811   1 0.17875-0.75673 0.50256-0.50268 0.86266-0.60605
 -12   0   4 698.187 22.1685   1-0.14638-0.57109 0.80835-0.80848 0.50961-0.29054
 -13   1   4  169.44 10.8578   1-0.11592-0.67130 0.75856-0.70985 0.58621-0.38591
 -11   1   4 1.83894 6.96209   1 0.11348-0.76120 0.56992-0.52120 0.81423-0.57640
  -9   1   4 80.6243 6.37853   1 0.34541-0.85363-0.06499 0.11371 0.99462-0.71926
  -7   1   4 131.441 8.48012   1 0.26944-0.63816-0.67699 0.72572 0.73227-0.41938
  -5   1   4 124.512   7.064   1 0.18591-0.41513-0.85976 0.90849 0.50831-0.15789
  -3   1   4 27.9305  2.1392   1 0.17155-0.26127-0.91455 0.96329 0.39913-0.01117
  -1   1   4 817.783  14.786   1 0.19187-0.14209-0.93327 0.98202 0.34424 0.08126
   1   1   4 426.721 11.5847   1 0.22943-0.04015-0.93688 0.98563 0.31602 0.14700
   3   1   4 53.2794  4.8118   1 0.27647 0.05232-0.93141 0.98016 0.30256 0.19800
   5   1   4 7.27685  5.3207   1 0.32919 0.13910-0.91889 0.96765 0.29813 0.23996
   7   1   4 42.6567 3.64493   1 0.38554 0.22224-0.90001 0.94877 0.29969 0.27593
   9   1   4 170.261 12.6768   1 0.44435 0.30294-0.87483 0.92359 0.30552 0.30764
   8   2   4  63.921 4.44399   1 0.45119 0.22635-0.85872 0.95633 0.35551 0.23886
   6   2   4 15.5177  5.3838   1 0.39902 0.13902-0.87870 0.97630 0.35988 0.19696
   4   2   4 50.1605 4.95265   1 0.35098 0.04756-0.89129 0.98889 0.37107 0.14824
   2   2   4 609.199 14.4558   1 0.30906-0.05003-0.89537 0.99296 0.39210 0.08968
   0   2   4 60.2308 4.47966   1 0.27660-0.15707-0.88812 0.98571 0.42811 0.01613
  -2   2   4 1361.22 19.2855   1 0.25942-0.27939-0.86257 0.96015 0.48832-0.08161
  -4   2   4 331.242  10.488   1 0.26747-0.42693-0.80009 0.89767 0.58927-0.22009
  -6   2   4-6.89389  4.7911   1 0.31236-0.61133-0.64721 0.74478 0.75390-0.42226
  -8   2   4 3.65169 6.66025   1 0.36401-0.80248-0.28312 0.38069 0.95260-0.65848
 -10   2   4 102.029 8.14906   1 0.27392-0.85189 0.25642-0.15886 0.96640-0.70982
 -12   2   4  384.20 18.1828   1 0.06389-0.78136 0.60107-0.50351 0.78433-0.56528
 -11   3   4 82.2267 7.64269   1 0.19940-0.84712 0.40323-0.25684 0.91374-0.67593
  -9   3   4 140.743 11.4205   1 0.34322-0.85144 0.02819 0.11821 0.99655-0.72121
  -7   3   4 434.848 15.7635   1 0.37871-0.74743-0.36680 0.51320 0.92036-0.60749
  -5   3   4 742.937 16.3874   1 0.35165-0.58087-0.62036 0.76677 0.76995-0.41954
  -3   3   4 11.1766 4.27438   1 0.33011-0.41983-0.74933 0.89574 0.64184-0.25391
  -1   3   4 341.558 10.3683   1 0.33016-0.28038-0.81197 0.95839 0.55259-0.12711
   1   3   4 463.868 12.5976   1 0.34812-0.15884-0.84078 0.98721 0.49313-0.03013
   3   3   4 571.106 14.9606   1 0.37859-0.04980-0.85037 0.99680 0.45397 0.04657
   5   3   4 249.277 11.7511   1 0.41759 0.05070-0.84729 0.99373 0.42860 0.10946
   7   3   4 2.43684 5.18078   1 0.46249 0.14530-0.83456 0.98100 0.41288 0.16272
   9   3   4 177.436 11.0056   1 0.51155 0.23574-0.81352 0.95997 0.40414 0.20899
   8   4   4 40.3761 3.94055   1 0.52042 0.15712-0.78746 0.98274 0.45822 0.13614
   6   4   4 25.8093 3.02103   1 0.47762 0.06042-0.80070 0.99597 0.47692 0.07990
   4   4   4  56.376 3.86172   1 0.44019-0.04165-0.80349 0.99876 0.50459 0.01470
   2   4   4 513.064 13.8236   1 0.41010-0.15107-0.79299 0.98826 0.54440-0.06264
   0   4   4 64.7203 5.23388   1 0.38997-0.27043-0.76355 0.95881 0.60079-0.15656
  -2   4   4  215.75 8.42269   1 0.38267-0.40263-0.70412 0.89938 0.67918-0.27249
  -4   4   4 361.674 11.5858   1 0.38892-0.54838-0.59399 0.78924 0.78301-0.41385
  -6   4   4 21.2648 2.86627   1 0.39882-0.69778-0.40112 0.59637 0.90162-0.56999
  -8   4   4-9.33919 7.99761   1 0.37798-0.81645-0.10752 0.30276 0.98736-0.69326
 -10   4   4 26.4716 4.97998   1 0.28544-0.86340 0.22551-0.03028 0.97389-0.71733
 -12   4   4   95.21 8.85905   1 0.13435-0.85182 0.48656-0.29132 0.86747-0.64844
 -11   5   4 16.2319 10.3606   1 0.22218-0.86990 0.35250-0.10843 0.93524-0.69745
  -9   5   4 156.137 11.6446   1 0.33951-0.84772 0.09211 0.15197 0.99289-0.71757
  -7   5   4 25.5791  8.7564   1 0.40357-0.77229-0.18540 0.42948 0.97155-0.65869
  -5   5   4 1491.99 24.7436   1 0.42265-0.65187-0.41275 0.65683 0.89089-0.54051
  -3   5   4 195.295  9.2441   1 0.42470-0.51442-0.56722 0.81131 0.79397-0.40606
  -1   5   4 1770.26 23.8729   1 0.42907-0.37928-0.66220 0.90630 0.70724-0.28179
   1   5   4 993.517 18.5884   1 0.44237-0.25308-0.71696 0.96106 0.63806-0.17508
   3   5   4 55.3849 5.21787   1 0.46500-0.13621-0.74531 0.98942 0.58542-0.08490
   5   5   4 13.0809 5.28719   1 0.49549-0.02720-0.75552 0.99963 0.54622-0.00817
   7   5   4 123.058 8.37308   1 0.53215 0.07564-0.75224 0.99636 0.51749 0.05809
   9   5   4 420.826 18.8318   1 0.57353 0.17376-0.73801 0.98213 0.49685 0.11626
   8   6   4 353.687 16.1593   1 0.58202 0.09552-0.70231 0.99527 0.55149 0.04285
   6   6   4 1.45526 5.88134   1 0.54569-0.00765-0.70677 0.99972 0.58056-0.02375
   4   6   4  48.435 3.57728   1 0.51447-0.11593-0.69780 0.99075 0.61855-0.09928
   2   6   4 71.8917 6.07841   1 0.48944-0.23039-0.67166 0.96460 0.66747-0.18573
   0   6   4 225.894  10.043   1 0.47129-0.35175-0.62212 0.91506 0.72905-0.28484
  -2   6   4 967.893 18.6701   1 0.45925-0.47921-0.53967 0.83260 0.80323-0.39656
  -4   6   4 4.82083 5.61173   1 0.44862-0.60808-0.41192 0.70484 0.88467-0.51553
  -6   6   4 126.637 10.0926   1 0.42751-0.72648-0.22940 0.52232 0.95724-0.62564
  -8   6   4 69.5226 5.76938   1 0.37755-0.81601-0.00034 0.29326 0.99342-0.69935
 -10   6   4 26.8672 12.4095   1 0.28620-0.86417 0.23817 0.05474 0.97083-0.71428
 -12   6   4 317.767 21.6513   1 0.16043-0.87789 0.43971-0.14680 0.89418-0.67517
 -11   7   4-3.85999 9.84107   1 0.22838-0.87609 0.34601-0.00426 0.93783-0.70006
  -9   7   4 25.1492 9.84788   1 0.33433-0.84254 0.14858 0.19317 0.98627-0.71097
  -7   7   4 87.5975 6.11868   1 0.40835-0.77706-0.06201 0.40377 0.98701-0.67418
  -5   7   4 11.8702 2.93742   1 0.45169-0.68090-0.25269 0.59445 0.94567-0.59530
  -3   7   4 39.5187 3.61533   1 0.47570-0.56541-0.40328 0.74505 0.88095-0.49306
  -1   7   4 192.301 9.66789   1 0.49266-0.44287-0.51113 0.85290 0.81097-0.38554
   1   7   4 108.113  8.4086   1 0.51043-0.32114-0.58295 0.92473 0.74629-0.28333
   3   7   4-7.27117 5.93689   1 0.53246-0.20366-0.62710 0.96888 0.69095-0.19045
   5   7   4 115.216 9.10591   1 0.55962-0.09133-0.65033 0.99211 0.64545-0.10742
   7   7   4 72.8296 6.11164   1 0.59166 0.01614-0.65732 0.99912 0.60885-0.03329
   8   8   4 57.9794 4.60879   1 0.63402 0.04353-0.60711 0.99775 0.63202-0.03770
   6   8   4 87.0731 6.69613   1 0.60123-0.06318-0.60267 0.99329 0.66723-0.11044
   4   8   4 6.49739  5.4913   1 0.57225-0.17370-0.58283 0.97345 0.70972-0.19047
   2   8   4 1075.21 22.6503   1 0.54713-0.28808-0.54407 0.93469 0.75997-0.27825
   0   8   4-5.46433 5.62912   1 0.52500-0.40546-0.48148 0.87209 0.81728-0.37310
  -2   8   4 1349.84 24.6393   1 0.50325-0.52321-0.38923 0.77984 0.87854-0.47189
  -4   8   4 521.442 16.8807   1 0.47641-0.63587-0.26249 0.65309 0.93641-0.56729
  -6   8   4 72.1632 5.79143   1 0.43598-0.73494-0.10175 0.49235 0.97853-0.64695
  -8   8   4 9.79221 7.86414   1 0.37288-0.81134 0.08185 0.30874 0.99049-0.69643
 -10   8   4 153.314 12.3567   1 0.28281-0.86077 0.26631 0.12428 0.96352-0.70700
 -11   9   4 41.7802 13.9976   1 0.22759-0.87530 0.35978 0.07964 0.93265-0.69490
  -9   9   4 56.0108 5.76732   1 0.32758-0.83579 0.20206 0.23737 0.97702-0.70174
  -7   9   4 314.785 17.2685   1 0.40586-0.77457 0.03398 0.40545 0.98882-0.67600
  -5   9   4 265.456 14.1712   1 0.46220-0.69140-0.12581 0.56525 0.96982-0.61947
  -3   9   4 8.91971  5.8823   1 0.50152-0.59123-0.26294 0.70238 0.92881-0.54094
  -1   9   4 187.557 11.4357   1 0.53086-0.48106-0.37111 0.81056 0.87669-0.45128
   1   9   4 58.9705  4.4989   1 0.55629-0.36700-0.45062 0.89007 0.82221-0.35927
   3   9   4 233.059  12.571   1 0.58177-0.25297-0.50501 0.94447 0.77069-0.27021
   5   9   4 92.0643  7.6486   1 0.60935-0.14105-0.53846 0.97793 0.72460-0.18660
   7   9   4  -13.02 7.81788   1 0.63981-0.03201-0.55458 0.99404 0.68468-0.10914
   6  10   4 23.5084   3.704   1 0.64410-0.10605-0.49367 0.98198 0.73615-0.17938
   4  10   4 60.0836  5.5102   1 0.61460-0.21605-0.46545 0.95375 0.77885-0.25961
   2  10   4 21.2604 7.67561   1 0.58653-0.32748-0.41847 0.90676 0.82576-0.34406
   0  10   4 10.9572 6.68658   1 0.55825-0.43870-0.34970 0.83799 0.87489-0.43073
  -2  10   4 81.7103 7.36733   1 0.52681-0.54677-0.25653 0.74481 0.92225-0.51562
  -4  10   4 7.82687 8.58847   1 0.48773-0.64718-0.13839 0.62667 0.96142-0.59232
  -6  10   4 159.748 10.6392   1 0.43558-0.73454 0.00104 0.48723 0.98415-0.65258
  -8  10   4-19.6486 10.9839   1 0.36577-0.80422 0.15235 0.33592 0.98268-0.68864
 -10  10   4 26.5734 10.5682   1 0.27670-0.85465 0.30166 0.18660 0.95312-0.69662
  -9  11   4 65.0314 5.78207   1 0.31914-0.82735 0.25405 0.28306 0.96517-0.68991
  -7  11   4 25.6895 10.8707   1 0.39952-0.76823 0.11532 0.42179 0.98337-0.67058
  -5  11   4 287.653 15.6442   1 0.46332-0.69252-0.02016 0.55727 0.97795-0.62763
  -3  11   4 201.777  13.121   1 0.51283-0.60253-0.14229 0.67941 0.95340-0.56555
  -1  11   4 1452.07 29.4128   1 0.55206-0.50226-0.24481 0.78194 0.91624-0.49085
   1  11   4 232.412 13.5074   1 0.58522-0.39592-0.32550 0.86263 0.87281-0.40988
   3  11   4 63.4439 4.94799   1 0.61569-0.28689-0.38496 0.92209 0.82793-0.32747
   5  11   4-7.43253 6.43676   1 0.64576-0.17746-0.42510 0.96224 0.78468-0.24670
   6  12   4-5.66857 8.79313   1 0.67534-0.13729-0.38375 0.96973 0.78835-0.23160
   4  12   4-2.55498 7.55773   1 0.64376-0.24521-0.35000 0.93598 0.82867-0.30946
   2  12   4-1.19219 6.95155   1 0.61160-0.35255-0.29883 0.88480 0.87016-0.38848
   0  12   4  113.37 9.42284   1 0.57707-0.45752-0.22880 0.81477 0.91039-0.46624
  -2  12   4 327.566  15.795   1 0.53755-0.55750-0.13941 0.72537 0.94562-0.53900
  -4  12   4 48.1139 4.45136   1 0.48974-0.64919-0.03205 0.61800 0.97092-0.60184
  -6  12   4-2.27952  9.7603   1 0.43025-0.72921 0.08902 0.49693 0.98093-0.64938
  -8  12   4-5.21659 9.52413   1 0.35664-0.79509 0.21647 0.36947 0.97122-0.67720
  -7  13   4  9.3743  11.013   1 0.39047-0.75917 0.18802 0.44677 0.97300-0.66023
  -5  13   4 15.2198 7.53341   1 0.45883-0.68803 0.07171 0.56308 0.97640-0.62610
  -3  13   4 90.9319 5.50108   1 0.51518-0.60488-0.03643 0.67123 0.96335-0.57551
  -1  13   4 12.3496 9.44146   1 0.56186-0.51205-0.13105 0.76585 0.93786-0.51249
   1  13   4 10.9928 7.22958   1 0.60168-0.41238-0.20917 0.84397 0.90436-0.44146
   3  13   4 4.70731 7.57838   1 0.63727-0.30847-0.26985 0.90467 0.86674-0.36630
   5  13   4 9.45218 8.38522   1 0.67069-0.20239-0.31351 0.94833 0.82794-0.28997
   4  14   4-3.03967 8.79668   1 0.66211-0.26355-0.23870 0.92235 0.86237-0.34318
   2  14   4 471.922 21.1167   1 0.62574-0.36668-0.18636 0.87001 0.89790-0.41625
   0  14   4 43.6879 4.56008   1 0.58567-0.46612-0.11812 0.80176 0.92992-0.48580
  -2  14   4  695.34 25.0105   1 0.53981-0.55976-0.03464 0.71828 0.95530-0.54871
  -4  14   4 236.432 16.2049   1 0.48580-0.64525 0.06194 0.62169 0.97041-0.60135
  -6  14   4 47.1674 5.09345   1 0.42152-0.72047 0.16764 0.51599 0.97170-0.64018
  -5  15   4 6.89671 9.04165   1 0.45042-0.67962 0.15433 0.57814 0.96810-0.61782
  -3  15   4 18.5339 9.22308   1 0.51148-0.60118 0.05856 0.67392 0.96329-0.57547
  -1  15   4 22.5801 9.31101   1 0.56368-0.51387-0.02764 0.76012 0.94675-0.52141
   1  15   4    0.00 8.70571   1 0.60890-0.41960-0.10126 0.83374 0.92159-0.45871
   0  16   4-15.1782 9.90572   1 0.58678-0.46722-0.01617 0.79749 0.93761-0.49350
  -2  16   4 84.9118 6.30647   1 0.53604-0.55598 0.06065 0.72066 0.95517-0.54860
  -4  16   4  6.1795 8.95931   1 0.47758-0.63702 0.14721 0.63410 0.96269-0.59365
  -4  14   5    0.00 8.76342   1 0.47332-0.60289-0.03560 0.71921 0.97507-0.49494
  -2  14   5 0.77384 9.12339   1 0.52211-0.51217-0.11739 0.80101 0.95411-0.43645
   0  14   5 6.10959 8.22529   1 0.56511-0.41568-0.18516 0.86877 0.92640-0.37121
   3  13   5 6.63471 9.46938   1 0.61451-0.25582-0.31323 0.94802 0.86275-0.25125
   1  13   5 21.1126 9.75148   1 0.57831-0.35912-0.26827 0.90306 0.89768-0.32371
  -1  13   5 14.7163 8.14228   1 0.53976-0.46007-0.20745 0.84223 0.93104-0.39460
  -3  13   5-5.83012 8.68424   1 0.49690-0.55672-0.13051 0.76528 0.96002-0.46111
  -5  13   5   89.11 7.31816   1 0.44729-0.64661-0.03843 0.67320 0.98096-0.51959
  -7  13   5-0.89209 10.6678   1 0.38829-0.72711 0.06592 0.56885 0.98974-0.56590
  -8  12   5 7.25662 9.76953   1 0.35849-0.76706 0.08054 0.50538 0.99219-0.58711
  -6  12   5  105.47 7.64421   1 0.42043-0.68950-0.03564 0.62157 0.98632-0.54370
  -4  12   5  173.47 13.7051   1 0.47116-0.60073-0.13942 0.72535 0.96564-0.48549
  -2  12   5 20.3618 3.88298   1 0.51381-0.50388-0.22678 0.81272 0.93516-0.41748
   0  12   5  4.4655 6.47426   1 0.55145-0.40201-0.29630 0.88225 0.89948-0.34427
   2  12   5-2.63467 7.79347   1 0.58652-0.29759-0.34833 0.93428 0.86211-0.26937
   4  12   5 110.057 9.66868   1 0.62074-0.19231-0.38405 0.97001 0.82538-0.19511
   5  11   5 841.875 26.1565   1 0.62368-0.12549-0.44943 0.98655 0.78386-0.13480
   3  11   5 61.6502 4.56216   1 0.59027-0.23158-0.42372 0.96083 0.82061-0.20909
   1  11   5 349.619 16.4261   1 0.55742-0.33823-0.38194 0.91905 0.86003-0.28604
  -1  11   5 79.1126 5.86692   1 0.52385-0.44417-0.32216 0.85927 0.90047-0.36401
  -3  11   5  44.227 4.16827   1 0.48741-0.54723-0.24275 0.77985 0.93901-0.44009
  -5  11   5 324.341  17.349   1 0.44495-0.64427-0.14333 0.68042 0.97116-0.50976
  -7  11   5 137.935 11.2345   1 0.39263-0.73145-0.02606 0.56315 0.99107-0.56721
  -9  11   5 668.214 28.1477   1 0.32670-0.80503 0.10327 0.43382 0.99270-0.60638
  -8  10   5 10.7472 8.86549   1 0.36359-0.77216-0.00814 0.49638 0.99500-0.58990
  -6  10   5 14.4295 3.86148   1 0.41832-0.68739-0.14113 0.62938 0.97676-0.53412
  -4  10   5 79.5644 7.12104   1 0.46069-0.59026-0.25479 0.74305 0.94285-0.46268
  -2  10   5-4.85668 6.67487   1 0.49562-0.48569-0.34569 0.83395 0.90081-0.38311
   0  10   5 28.8832 3.32598   1 0.52723-0.37780-0.41415 0.90242 0.85654-0.30130
   2  10   5 -7.8372 6.81025   1 0.55827-0.26934-0.46237 0.95064 0.81376-0.22100
   4  10   5 3.64813 7.88085   1 0.59031-0.16188-0.49301 0.98128 0.77447-0.14417
   5   9   5 101.263 8.10103   1 0.58763-0.08945-0.55509 0.99453 0.72519-0.07612
   3   9   5 136.304 8.94775   1 0.55495-0.19627-0.53585 0.97528 0.76226-0.15072
   1   9   5 461.741 16.7958   1 0.52467-0.30549-0.50022 0.93965 0.80470-0.23069
  -1   9   5 191.459 12.3509   1 0.49598-0.41630-0.44502 0.88445 0.85166-0.31519
  -3   9   5 49.1707 4.60547   1 0.46691-0.52673-0.36662 0.80604 0.90075-0.40180
  -5   9   5 100.537 7.92815   1 0.43382-0.63315-0.26204 0.70146 0.94704-0.48562
  -7   9   5 25.3837 10.2449   1 0.39123-0.73005-0.13119 0.57060 0.98259-0.55871
  -9   9   5 379.634 20.9874   1 0.33276-0.81109 0.02024 0.41916 0.99755-0.61121
 -10   8   5 328.027 20.4109   1 0.29913-0.84721 0.06187 0.32870 0.99756-0.62997
  -8   8   5 186.027  12.015   1 0.36350-0.77207-0.11114 0.50171 0.98866-0.58353
  -6   8   5 665.992 21.6125   1 0.40701-0.67608-0.26318 0.65376 0.95199-0.50934
  -4   8   5 12.1056 5.58433   1 0.43787-0.56745-0.38454 0.77512 0.90057-0.42038
  -2   8   5 35.3894 3.22083   1 0.46368-0.45375-0.47463 0.86521 0.84541-0.32769
   0   8   5 3.15598 5.54019   1 0.48935-0.33992-0.53751 0.92810 0.79319-0.23794
   2   8   5 741.076 20.1433   1 0.51737-0.22844-0.57821 0.96880 0.74692-0.15413
   4   8   5 287.984 13.9331   1 0.54866-0.12023-0.60106 0.99166 0.70742-0.07710
   6   8   5 258.443 14.9441   1 0.58328-0.01535-0.60927 0.99988 0.67442-0.00657
   7   7   5 48.9401 4.95415   1 0.57834 0.05934-0.65527 0.99704 0.62375 0.06288
   5   7   5-4.35566 7.14049   1 0.54072-0.04254-0.65728 0.99904 0.65122-0.00213
   3   7   5  11.391 5.57558   1 0.50685-0.14818-0.64657 0.98833 0.68560-0.07404
   1   7   5 74.1762 5.03822   1 0.47727-0.25809-0.62039 0.96214 0.72794-0.15391
  -1   7   5 8.67214 6.02694   1 0.45207-0.37240-0.57452 0.91627 0.77890-0.24240
  -3   7   5 7.20824 5.76722   1 0.43031-0.49014-0.50304 0.84478 0.83776-0.33879
  -5   7   5 101.794 7.61341   1 0.40876-0.60808-0.39879 0.74053 0.90069-0.43926
  -7   7   5-6.99561 6.99561   1 0.38045-0.71928-0.25615 0.59788 0.95827-0.53437
  -9   7   5 2.33551 10.1803   1 0.33458-0.81291-0.07741 0.41914 0.99459-0.60822
 -11   7   5-5.19452 12.2485   1 0.26080-0.87863 0.12024 0.22148 0.99270-0.64386
 -10   6   5 19.3656 10.9237   1 0.30316-0.85124-0.02468 0.31757 0.99906-0.63145
  -8   6   5 102.004 8.41288   1 0.35432-0.76290-0.23754 0.53043 0.96648-0.56134
  -6   6   5 524.951 17.2636   1 0.37990-0.64898-0.40828 0.70118 0.90173-0.45906
  -4   6   5 393.787 14.0852   1 0.39585-0.52543-0.53035 0.82325 0.82865-0.34845
  -2   6   5 6.74782 2.62296   1 0.41251-0.40259-0.61166 0.90457 0.76128-0.24353
   0   6   5 20.0204  2.9301   1 0.43417-0.28475-0.66272 0.95563 0.70461-0.14933
   2   6   5 57.7708 4.80078   1 0.46175-0.17282-0.69182 0.98474 0.65903-0.06622
   4   6   5 128.558 8.31907   1 0.49479-0.06637-0.70453 0.99745 0.62324 0.00710
   6   6   5 510.571  18.452   1 0.53244 0.03548-0.70430 0.99723 0.59560 0.07227
   7   5   5 20.2458 8.20788   1 0.52500 0.11268-0.74242 0.98652 0.54219 0.14446
   5   5   5 624.134 19.1048   1 0.48279 0.01539-0.75207 0.99616 0.56216 0.08696
   3   5   5  62.984 5.65182   1 0.44493-0.08626-0.75107 0.99516 0.58964 0.02194
   1   5   5 788.652 18.3162   1 0.41266-0.19349-0.73702 0.98110 0.62670-0.05265
  -1   5   5 1.43749 5.10764   1 0.38735-0.30768-0.70561 0.94968 0.67584-0.13932
  -3   5   5 1.46174 5.63765   1 0.37010-0.42993-0.64946 0.89353 0.73946-0.24047
  -5   5   5 178.849 9.89495   1 0.36024-0.55957-0.55668 0.80074 0.81799-0.35654
  -7   5   5 141.416  10.158   1 0.35183-0.69066-0.41113 0.65519 0.90468-0.48076
  -9   5   5 547.544 21.1008   1 0.32850-0.80684-0.20151 0.44556 0.97716-0.59077
 -11   5   5 34.3394  12.287   1 0.26611-0.88395 0.05473 0.18932 0.99849-0.64963
 -12   4   5  45.797 6.74115   1 0.21661-0.90419 0.17048 0.02473 0.98406-0.65396
 -10   4   5 28.4178 9.66792   1 0.30186-0.84994-0.13748 0.33270 0.98984-0.62221
  -8   4   5 7.84012 5.50672   1 0.32539-0.73397-0.40372 0.59894 0.91116-0.50600
  -6   4   5  210.49   11.20   1 0.32335-0.59243-0.58223 0.77745 0.80557-0.36287
  -4   4   5-2.14002  5.5255   1 0.32391-0.45349-0.68872 0.88395 0.71201-0.23178
  -2   4   5 171.502 9.19623   1 0.33571-0.32580-0.74952 0.94476 0.63997-0.12221
   0   4   5  16.022 6.01267   1 0.35860-0.20918-0.78230 0.97754 0.58718-0.03189
   2   4   5  90.896  6.2895   1 0.39035-0.10143-0.79686 0.99210 0.54930 0.04353
   4   4   5 131.787 9.55009   1 0.42878-0.00036-0.79844 0.99368 0.52259 0.10777
   6   4   5 37.8491 3.65901   1 0.47220 0.09572-0.78978 0.98503 0.50426 0.16364
   7   3   5 13.1157 6.96077   1 0.46407 0.17360-0.81861 0.96502 0.45093 0.23574
   5   3   5 279.647 13.2684   1 0.41489 0.08328-0.83493 0.98135 0.46004 0.18910
   3   3   5 173.521  10.272   1 0.36967-0.01100-0.84307 0.98948 0.47582 0.13578
   1   3   5 432.168 14.2908   1 0.32998-0.11081-0.84162 0.98802 0.50071 0.07336
  -1   3   5 237.939 10.1428   1 0.29813-0.21847-0.82763 0.97403 0.53838-0.00184
  -3   3   5 9.78606 5.17829   1 0.27748-0.33731-0.79498 0.94137 0.59438-0.09537
  -5   3   5 382.388 13.0673   1 0.27230-0.47163-0.73066 0.87705 0.67641-0.21494
  -7   3   5 32.7563 2.85192   1 0.28494-0.62378-0.60737 0.75375 0.79100-0.36706
  -9   3   5 740.677 22.1484   1 0.30195-0.78029-0.37844 0.52482 0.92404-0.53764
 -11   3   5  24.666 12.3626   1 0.26945-0.88729-0.02593 0.17231 0.99967-0.65079
 -12   2   5 68.6859 7.05585   1 0.21366-0.90125 0.16510-0.06757 0.98480-0.65468
 -10   2   5  410.80 18.9692   1 0.28341-0.83150-0.31643 0.41396 0.94823-0.58058
  -8   2   5 196.916 11.1809   1 0.24450-0.65308-0.63290 0.73044 0.77344-0.36825
  -6   2   5 322.804 12.3248   1 0.21209-0.48118-0.77716 0.87471 0.62786-0.18514
  -4   2   5 7.77856 4.42023   1 0.20969-0.33928-0.84234 0.93989 0.53476-0.05451
  -2   2   5-1.87005 4.31871   1 0.22912-0.21921-0.87261 0.97016 0.47726 0.04052
   0   2   5 1.95546  5.2954   1 0.26238-0.11296-0.88471 0.98227 0.44185 0.11347
   2   2   5 594.242 16.1822   1 0.30447-0.01555-0.88533 0.98290 0.42053 0.17232
   4   2   5 106.591 7.33292   1 0.35240 0.07602-0.87735 0.97492 0.40866 0.22172
   6   2   5 160.755  11.099   1 0.40434 0.16358-0.86198 0.95956 0.40343 0.26448
   8   2   5 156.238 10.2065   1 0.45911 0.24831-0.83967 0.93725 0.40308 0.30236
   7   1   5 10.6076 6.29171   1 0.39781 0.23985-0.88109 0.92983 0.35353 0.33315
   5   1   5  275.19 12.7252   1 0.33964 0.15852-0.90172 0.95046 0.34915 0.30001
   3   1   5  7.0003 5.71572   1 0.28397 0.07469-0.91613 0.96486 0.34909 0.26253
   1   1   5 62.9996 5.66532   1 0.23197-0.01281-0.92410 0.97282 0.35508 0.21901
  -1   1   5 68.8005 5.36783   1 0.18560-0.10593-0.92477 0.97349 0.37006 0.16650
  -3   1   5 4.60792 4.28973   1 0.14839-0.20823-0.91588 0.96459 0.39939 0.09964
  -5   1   5 88.1223 6.10863   1 0.12725-0.32658-0.89120 0.93991 0.45377 0.00773
  -7   1   5  85.695 6.32312   1 0.13647-0.47531-0.83108 0.87979 0.55615-0.13219
  -9   1   5 228.107 11.9744   1 0.20060-0.67894-0.66092 0.70962 0.75060-0.36417
 -11   1   5-5.31194 8.67436   1 0.26755-0.88539-0.16011 0.20880 0.98713-0.63824
 -12   0   5 24.1719 11.3993   1 0.18192-0.86951 0.27756-0.27771 0.95743-0.62729
 -10   0   5 79.3796 7.01721   1 0.14771-0.69580-0.69924 0.69910 0.71356-0.34589
  -8   0   5 10.1799 5.65693   1 0.02855-0.43714-0.89502 0.89489 0.43656-0.03136
  -6   0   5 614.343 16.1204   1 0.02104-0.29013-0.93818 0.93805 0.33862 0.10412
  -4   0   5 901.181 17.7348   1 0.05132-0.18091-0.95401 0.95388 0.29847 0.18180
  -2   0   5 17.7151 2.37861   1 0.09717-0.08726-0.95920 0.95908 0.28207 0.23574
   0   0   5 211.358 9.57966   1 0.15077-0.00136-0.95748 0.95736 0.27767 0.27767
   2   0   5 79.1535 6.12016   1 0.20875 0.08016-0.94993 0.94982 0.28028 0.31259
   4   0   5 411.708 14.5551   1 0.26945 0.15897-0.93684 0.93673 0.28745 0.34295
   6   0   5  818.69 21.8609   1 0.33191 0.23600-0.91816 0.91806 0.29783 0.37011
   8   0   5 2.45479 6.66647   1 0.39560 0.31181-0.89365 0.89355 0.31064 0.39483
   7  -1   5 8.95211 6.66729   1 0.32932 0.30835-0.92838 0.87944 0.25464 0.43207
   5  -1   5 287.209 12.9542   1 0.26112 0.23705-0.94994 0.90100 0.23564 0.41353
   3  -1   5 15.9498 5.46013   1 0.19326 0.16540-0.96596 0.91702 0.21777 0.39387
   1  -1   5 64.2913 5.81866   1 0.12592 0.09324-0.97673 0.92778 0.20126 0.37285
  -1  -1   5 86.5824  6.8029   1 0.05939 0.02027-0.98245 0.93349 0.18650 0.35008
  -3  -1   5 1.22585 4.29048   1-0.00574-0.05410-0.98321 0.93425 0.17432 0.32473
  -5  -1   5 98.4359 7.05267   1-0.06821-0.13113-0.97907 0.93010 0.16656 0.29495
  -7  -1   5  88.423 6.03311   1-0.12447-0.21438-0.96989 0.92092 0.16837 0.25561
  -9  -1   5 243.264 11.7237   1-0.15984-0.31850-0.95410 0.90513 0.20115 0.18530
 -11  -1   5 4.92033 5.27222   1 0.02065-0.63850-0.81751 0.76853 0.56006-0.21114
 -11  -1   6  10.353 6.75665   1-0.16846-0.41950-0.91445 0.86545 0.30929 0.15069
  -9  -1   6  47.378 3.42591   1-0.14859-0.29987-0.94108 0.89208 0.25284 0.24468
  -7  -1   6 81.9501 6.36681   1-0.10016-0.20880-0.95593 0.90694 0.23906 0.29598
  -5  -1   6 119.909 8.73689   1-0.04233-0.12713-0.96458 0.91560 0.23958 0.33300
  -3  -1   6 548.815 15.6272   1 0.01970-0.04966-0.96791 0.91892 0.24681 0.36331
  -1  -1   6 10.2045 5.02621   1 0.08399 0.02556-0.96611 0.91713 0.25787 0.38977
   1  -1   6 121.518 8.68683   1 0.14961 0.09943-0.95921 0.91023 0.27146 0.41372
   3  -1   6 17.8316 3.08174   1 0.21609 0.17245-0.94709 0.89812 0.28689 0.43582
   5  -1   6 125.908 8.57583   1 0.28315 0.24489-0.92955 0.88058 0.30378 0.45646
   6   0   6 10.8762 7.97043   1 0.34854 0.24926-0.89619 0.89607 0.35832 0.42067
   4   0   6 28.1436 3.43214   1 0.28561 0.17269-0.91640 0.91627 0.34710 0.39437
   2   0   6 751.148 19.9761   1 0.22400 0.09480-0.93087 0.93073 0.33844 0.36549
   0   0   6 176.289 9.83785   1 0.16430 0.01500-0.93973 0.93959 0.33320 0.33320
  -2   0   6 805.511 18.8249   1 0.10747-0.06768-0.94289 0.94275 0.33277 0.29610
  -4   0   6 97.5758 6.41718   1 0.05522-0.15493-0.93987 0.93972 0.33966 0.25168
  -6   0   6 192.804 10.1177   1 0.01085-0.25006-0.92924 0.92908 0.35883 0.19498
  -8   0   6  72.376 4.91698   1-0.01834-0.36037-0.90659 0.90643 0.40133 0.11494
 -10   0   6 301.686 14.7636   1-0.01349-0.50472-0.85465 0.85449 0.49645-0.01771
 -11   1   6 8.78803 6.76072   1 0.12882-0.71678-0.63877 0.68744 0.76536-0.30540
  -9   1   6 56.5489 4.88853   1 0.08240-0.53085-0.79761 0.84629 0.59783-0.10033
  -7   1   6 88.3005 6.68601   1 0.07921-0.38817-0.86201 0.91070 0.50369 0.03134
  -5   1   6 115.736 9.05278   1 0.10214-0.27160-0.89227 0.94096 0.45125 0.12131
  -3   1   6 513.708 15.3583   1 0.13969-0.16965-0.90636 0.95505 0.42182 0.18827
  -1   1   6 8.25131 5.13808   1 0.18589-0.07634-0.91046 0.95916 0.40604 0.24158
   1   1   6 101.403 7.29878   1 0.23753 0.01152-0.90700 0.95570 0.39901 0.28615
   3   1   6 24.3129 3.06844   1 0.29277 0.09578-0.89699 0.94569 0.39794 0.32475
   5   1   6  127.14  9.8497   1 0.35050 0.17755-0.88075 0.92947 0.40119 0.35904
   6   2   6 29.7802 3.93258   1 0.41106 0.18674-0.84103 0.93859 0.44947 0.32950
   4   2   6 2.60188 6.72474   1 0.35639 0.10191-0.85881 0.95636 0.45048 0.29097
   2   2   6-3.17835 6.56412   1 0.30445 0.01435-0.86972 0.96726 0.45622 0.24770
   0   2   6  205.83 10.5785   1 0.25632-0.07702-0.87322 0.97076 0.46833 0.19805
  -2   2   6 747.284  18.462   1 0.21367-0.17387-0.86801 0.96554 0.48936 0.13949
  -4   2   6  183.42 10.0455   1 0.17912-0.27882-0.85124 0.94877 0.52344 0.06788
  -6   2   6 379.582 14.0773   1 0.15686-0.39607-0.81661 0.91414 0.57735-0.02357
  -8   2   6  5.3557 5.94315   1 0.15320-0.53191-0.74926 0.84678 0.66193-0.14568
 -10   2   6 11.1898 5.80037   1 0.17362-0.69182-0.61291 0.71042 0.78926-0.31054
 -11   3   6 22.8468  9.5809   1 0.22192-0.80988-0.38170 0.52805 0.92395-0.46401
  -9   3   6 30.6791 3.40381   1 0.21518-0.66363-0.58901 0.73536 0.80825-0.31077
  -7   3   6-2.35432  5.8999   1 0.21138-0.52034-0.70694 0.85330 0.70708-0.17207
  -5   3   6  117.34 8.52629   1 0.22199-0.39144-0.77262 0.91898 0.63274-0.06020
  -3   3   6 977.172  21.287   1 0.24575-0.27570-0.80882 0.95519 0.58082 0.02925
  -1   3   6 701.562 17.9676   1 0.27936-0.16981-0.82700 0.97337 0.54522 0.10238
   1   3   6 202.706 11.1534   1 0.32006-0.07101-0.83280 0.97918 0.52129 0.16384
   3   3   6 1.47693 5.84585   1 0.36585 0.02270-0.82907 0.97546 0.50583 0.21684
   5   3   6 5.12877 6.47241   1 0.41536 0.11270-0.81724 0.96362 0.49667 0.26353
   6   4   6  18.831 7.37378   1 0.47013 0.12768-0.77286 0.96809 0.53713 0.24183
   4   4   6 92.0082 7.45283   1 0.42244 0.03587-0.78586 0.98109 0.54878 0.19265
   2   4   6 11.8367 5.70131   1 0.37819-0.05938-0.79018 0.98540 0.56640 0.13749
   0   4   6 149.479 10.0566   1 0.33848-0.15918-0.78444 0.97966 0.59175 0.07461
  -2   4   6  0.4136 5.83459   1 0.30476-0.26496-0.76605 0.96126 0.62722 0.00161
  -4   4   6  123.66 9.20057   1 0.27880-0.37850-0.73021 0.92541 0.67591-0.08462
  -6   4   6 155.927 10.4593   1 0.26222-0.50142-0.66828 0.86348 0.74118-0.18742
  -8   4   6-0.53699  6.9394   1 0.25471-0.63341-0.56532 0.76051 0.82428-0.30805
 -10   4   6    0.00 7.22676   1 0.24864-0.76684-0.39992 0.59511 0.91663-0.43793
 -11   5   6 15.4907 9.42739   1 0.24921-0.83716-0.21108 0.45511 0.97741-0.51749
  -9   5   6 19.1051 6.61819   1 0.27765-0.72610-0.40401 0.64804 0.91425-0.41679
  -7   5   6 64.5058 5.43723   1 0.29270-0.60165-0.54115 0.78519 0.83813-0.30315
  -5   5   6 184.059 11.2331   1 0.30827-0.47772-0.63171 0.87575 0.76812-0.19560
  -3   5   6 717.738 19.0504   1 0.32974-0.35969-0.68901 0.93305 0.71045-0.10040
  -1   5   6 16.1835 5.98124   1 0.35799-0.24844-0.72323 0.96728 0.66526-0.01767
   1   5   6 400.122  15.219   1 0.39230-0.14325-0.74089 0.98495 0.63073 0.05438
   3   5   6-2.07557  6.2698   1 0.43159-0.04303-0.74591 0.98997 0.60485 0.11780
   5   5   6 89.4011  7.0015   1 0.47481 0.05324-0.74057 0.98463 0.58586 0.17432
   4   6   6 19.5446  7.4063   1 0.48094-0.02264-0.70029 0.99319 0.63761 0.10379
   2   6   6  426.10 16.7656   1 0.44177-0.12297-0.69656 0.98945 0.66351 0.04036
   0   6   6 181.027 10.9971   1 0.40668-0.22738-0.68038 0.97327 0.69674-0.03040
  -2   6   6 430.604 15.1792   1 0.37631-0.33651-0.64857 0.94146 0.73860-0.10979
  -4   6   6 76.5382 6.96508   1 0.35090-0.45060-0.59622 0.88910 0.78998-0.19870
  -6   6   6 377.429 16.3432   1 0.32939-0.56859-0.51616 0.80904 0.85019-0.29645
  -8   6   6  88.676 6.29008   1 0.30782-0.68652-0.39962 0.69249 0.91451-0.39830
 -10   6   6 204.923  15.565   1 0.27717-0.79537-0.24017 0.53304 0.97064-0.49196
  -9   7   6 66.6728 5.05709   1 0.30540-0.75385-0.25468 0.59638 0.96592-0.46849
  -7   7   6 29.0294 3.59291   1 0.33846-0.64741-0.38953 0.73124 0.91613-0.38116
  -5   7   6 6.81815  5.7692   1 0.36489-0.53434-0.49017 0.83188 0.86066-0.28816
  -3   7   6 55.1947 4.50625   1 0.39089-0.42083-0.56115 0.90287 0.80798-0.19795
  -1   7   6 55.9173 4.75025   1 0.41948-0.30992-0.60849 0.95022 0.76177-0.11420
   1   7   6 54.2772  4.0481   1 0.45170-0.20264-0.63736 0.97909 0.72293-0.03783
   3   7   6 13.0091 3.12969   1 0.48759-0.09903-0.65149 0.99323 0.69109 0.03154
   5   7   6 15.3521 7.83433   1 0.52679 0.00127-0.65342 0.99516 0.66544 0.09473
   4   8   6 23.2623 3.65633   1 0.53026-0.07195-0.60565 0.99622 0.71421 0.02718
   2   8   6 37.9051 3.88079   1 0.49365-0.17484-0.59400 0.98457 0.74471-0.04085
   0   8   6 204.901 12.1806   1 0.45986-0.28055-0.56841 0.95898 0.78091-0.11459
  -2   8   6 815.404 22.6743   1 0.42873-0.38892-0.52602 0.91659 0.82287-0.19408
  -4   8   6 93.7497 8.34794   1 0.39928-0.49897-0.46306 0.85361 0.86964-0.27838
  -6   8   6 458.355 18.1239   1 0.36916-0.60835-0.37524 0.76579 0.91829-0.36457
  -8   8   6-17.7475 8.30918   1 0.33388-0.71258-0.25928 0.64983 0.96272-0.44653
  -9   9   6 4.23389 8.75914   1 0.31613-0.76458-0.13230 0.57168 0.98989-0.49247
  -7   9   6    0.00 6.61491   1 0.36246-0.67140-0.25676 0.69614 0.96047-0.42552
  -5   9   6-3.65882 7.90397   1 0.39962-0.56907-0.35763 0.79702 0.92051-0.34803
  -3   9   6 437.802 17.2197   1 0.43259-0.46253-0.43475 0.87415 0.87720-0.26719
  -1   9   6 324.882 15.2102   1 0.46471-0.35515-0.49052 0.92992 0.83512-0.18758
   1   9   6 29.5295 3.53478   1 0.49787-0.24881-0.52804 0.96744 0.79665-0.11158
   3   9   6-1.88079 7.12054   1 0.53294-0.14438-0.55010 0.98952 0.76271-0.04011
   2  10   6 144.094 10.4377   1 0.53379-0.21498-0.48711 0.97536 0.80944-0.10561
   0  10   6 6.06587 6.91616   1 0.49903-0.31972-0.45437 0.94262 0.84505-0.17875
  -2  10   6 53.6976 5.17847   1 0.46484-0.42502-0.40517 0.89341 0.88337-0.25460
  -4  10   6 87.7412 6.92919   1 0.42967-0.52936-0.33724 0.82547 0.92243-0.33120
  -6  10   6 47.9262 4.43405   1 0.39094-0.63013-0.24880 0.73703 0.95871-0.40501
  -8  10   6 18.0755 8.45904   1 0.34491-0.72360-0.13978 0.62800 0.98677-0.47060
  -7  11   6 86.9974  6.3914   1 0.37316-0.68210-0.14039 0.67745 0.98369-0.44877
  -5  11   6 164.119 12.9201   1 0.41916-0.58860-0.23650 0.77357 0.95707-0.38461
  -3  11   6 774.167 24.4793   1 0.45915-0.48908-0.31442 0.85149 0.92382-0.31383
  -1  11   6 19.0606 3.58967   1 0.49602-0.38645-0.37427 0.91135 0.88815-0.24062
   1  11   6  292.99 16.8983   1 0.53182-0.28276-0.41738 0.95446 0.85285-0.16780
   0  12   6-0.70652 6.66523   1 0.52612-0.34681-0.34198 0.92790 0.89153-0.22525
  -2  12   6 45.0424 4.34172   1 0.48795-0.44813-0.28938 0.87530 0.92448-0.29573
  -4  12   6 42.3728 4.52687   1 0.44698-0.54667-0.22060 0.80651 0.95525-0.36404
  -6  12   6 54.9498 5.13263   1 0.40091-0.64010-0.13551 0.72141 0.98052-0.42684
  -3  13   6 16.4754 9.31591   1 0.47427-0.50420-0.20159 0.83634 0.95303-0.34306
  -4  10   7-9.15912 8.77156   1 0.39921-0.46901-0.39130 0.87951 0.90608-0.20378
  -2  10   7 14.4043  7.2266   1 0.43680-0.36711-0.44129 0.92950 0.87258-0.13275
  -1   9   7 10.9623 7.03442   1 0.43804-0.29859-0.51491 0.95429 0.82766-0.06905
  -3   9   7 38.1721 4.10431   1 0.40176-0.40182-0.47571 0.91508 0.86182-0.14075
  -5   9   7 129.207 10.2424   1 0.36596-0.50552-0.41953 0.85890 0.89862-0.21507
  -6   8   7 170.395 13.6315   1 0.33163-0.54094-0.44648 0.83701 0.88974-0.22495
  -4   8   7 17.8739 6.89089   1 0.36513-0.43494-0.50940 0.89993 0.84883-0.14651
  -2   8   7 19.3423 6.67635   1 0.39962-0.32993-0.55328 0.94382 0.81155-0.07170
   0   8   7 296.607 15.4956   1 0.43612-0.22693-0.58139 0.97193 0.77899-0.00161
   1   7   7 11.5773 6.00122   1 0.43220-0.15326-0.63994 0.98165 0.72834 0.06782
  -1   7   7 8.09182 6.22511   1 0.39406-0.25463-0.62259 0.96429 0.75730 0.00133
  -3   7   7  5.7306 5.18927   1 0.35897-0.35903-0.59123 0.93293 0.79227-0.07118
  -5   7   7 1.19481 6.91541   1 0.32672-0.46628-0.54257 0.88426 0.83335-0.14978
  -7   7   7 6.52716 8.09999   1 0.29620-0.57527-0.47219 0.81388 0.87941-0.23338
  -8   6   7 39.3282 4.23668   1 0.25963-0.60845-0.49675 0.78960 0.86757-0.24029
  -6   6   7 334.137 16.8261   1 0.28628-0.49560-0.57551 0.86836 0.81494-0.15013
  -4   6   7 82.5614 7.49312   1 0.31574-0.38555-0.62901 0.92187 0.76927-0.06693
  -2   6   7 28.7834  3.5717   1 0.34916-0.27947-0.66334 0.95620 0.73154 0.00834
   0   6   7 228.858 13.3125   1 0.38654-0.17735-0.68280 0.97567 0.70124 0.07616
   2   6   7 339.015 17.3083   1 0.42743-0.07874-0.69027 0.98314 0.67741 0.13753
   3   5   7  135.59 9.73645   1 0.42289-0.00445-0.73249 0.97653 0.62774 0.20598
   1   5   7  332.15 15.2831   1 0.37844-0.09951-0.73374 0.97777 0.64543 0.15075
  -1   5   7 16.9472 6.65698   1 0.33749-0.19806-0.72488 0.96890 0.66934 0.08931
  -3   5   7 11.9749 6.09404   1 0.30087-0.30093-0.70379 0.94781 0.70092 0.02020
  -5   5   7 3.22957 4.93324   1 0.26937-0.40894-0.66693 0.91094 0.74172-0.05814
  -7   5   7 233.593 13.4143   1 0.24340-0.52247-0.60861 0.85262 0.79298-0.14693
  -9   5   7 176.369 12.8852   1 0.22184-0.64041-0.52024 0.76425 0.85409-0.24557
  -8   4   7-4.74541 6.44355   1 0.19740-0.54622-0.64241 0.83758 0.76644-0.13914
  -6   4   7 7.48014   6.716   1 0.21906-0.42838-0.70532 0.90050 0.70842-0.04359
  -4   4   7 18.1879 6.06264   1 0.24845-0.31827-0.74405 0.93923 0.66434 0.03802
  -2   4   7 9.56212 5.80399   1 0.28445-0.21477-0.76612 0.96130 0.63176 0.10814
   0   4   7 6.33096 6.06143   1 0.32571-0.11653-0.77586 0.97105 0.60819 0.16924
   2   4   7-2.87493 7.47482   1 0.37103-0.02234-0.77573 0.97092 0.59163 0.22333
   3   3   7 163.505 11.2907   1 0.36529 0.05314-0.80946 0.95582 0.54120 0.29254
   1   3   7  342.23 15.1292   1 0.31525-0.03631-0.81696 0.96331 0.55008 0.24613
  -1   3   7 39.1963 3.53184   1 0.26861-0.12918-0.81638 0.96274 0.56482 0.19385
  -3   3   7 6.34478 6.45643   1 0.22659-0.22666-0.80634 0.95269 0.58731 0.13383
  -5   3   7 325.872 14.3254   1 0.19083-0.33040-0.78412 0.93046 0.62027 0.06334
  -7   3   7 871.307 23.2496   1 0.16355-0.44262-0.74458 0.89092 0.66748-0.02141
  -9   3   7 261.197 14.6504   1 0.14717-0.56574-0.67774 0.82408 0.73359-0.12505
 -10   2   7  259.89 14.5495   1 0.09065-0.57897-0.71588 0.81337 0.69133-0.10154
  -8   2   7 6.63262 5.41551   1 0.10080-0.44962-0.78504 0.88254 0.61593 0.01138
  -6   2   7 28.9206 3.13066   1 0.12644-0.33576-0.82378 0.92128 0.56644 0.09841
  -4   2   7 3.37013 5.79739   1 0.16278-0.23260-0.84509 0.94260 0.53443 0.16795
  -2   2   7 5.79759 5.55077   1 0.20638-0.13670-0.85482 0.95233 0.51426 0.22566
   0   2   7 374.424 15.5347   1 0.25501-0.04583-0.85575 0.95326 0.50236 0.27509
   2   2   7 18.3545 6.87977   1 0.30719 0.04149-0.84922 0.94674 0.49647 0.31851
   4   2   7 170.965 10.6981   1 0.36196 0.12623-0.83583 0.93335 0.49509 0.35742
   3   1   7 136.703 9.17525   1 0.30227 0.11616-0.87385 0.92254 0.44826 0.38550
   1   1   7 110.512 8.20163   1 0.24476 0.03417-0.88576 0.93444 0.44584 0.35039
  -1   1   7-7.31893  5.5418   1 0.18967-0.05025-0.89141 0.94008 0.44763 0.31106
  -3   1   7 86.9485 6.74427   1 0.13804-0.13812-0.89034 0.93900 0.45520 0.26596
  -5   1   7 23.5456 2.98534   1 0.09153-0.23111-0.88144 0.93010 0.47108 0.21255
  -7   1   7 77.2182 6.35223   1 0.05297-0.33205-0.86221 0.91087 0.49963 0.14646
  -9   1   7-1.72237 6.52078   1 0.02739-0.44596-0.82667 0.87533 0.54884 0.05973
 -10   0   7  999.34 26.4011   1-0.06261-0.42572-0.86800 0.86781 0.45778 0.13202
  -8   0   7 24.9445 3.29246   1-0.03293-0.31590-0.89734 0.89716 0.41521 0.21212
  -6   0   7 623.554 19.0042   1 0.01092-0.22025-0.91358 0.91341 0.39465 0.27022
  -4   0   7 243.217 13.2156   1 0.06245-0.13227-0.92152 0.92135 0.38614 0.31626
  -2   0   7 2.38266 5.45418   1 0.11853-0.04886-0.92287 0.92270 0.38498 0.35495
   0   0   7 208.737 12.1258   1 0.17754 0.03164-0.91830 0.91814 0.38873 0.38873
   2   0   7 519.593 18.6979   1 0.23851 0.11016-0.90804 0.90789 0.39599 0.41902
   4   0   7 519.222 19.9274   1 0.30087 0.18731-0.89206 0.89191 0.40589 0.44664
   3  -1   7 127.599 9.04247   1 0.23653 0.18189-0.92406 0.87506 0.35303 0.48075
   1  -1   7 118.682 8.20299   1 0.17043 0.10849-0.93759 0.88859 0.33799 0.45826
  -1  -1   7 7.80492 5.29895   1 0.10509 0.03434-0.94572 0.89671 0.32466 0.43405
  -3  -1   7  67.495 5.98656   1 0.04086-0.04093-0.94857 0.89956 0.31355 0.40763
  -5  -1   7  21.872 2.86489   1-0.02167-0.11791-0.94613 0.89712 0.30551 0.37813
  -7  -1   7  79.836 6.09105   1-0.08137-0.19770-0.93824 0.88923 0.30219 0.34393
  -9  -1   7-3.96154  6.7676   1-0.13593-0.28265-0.92435 0.87533 0.30700 0.30158
  -7  -1   8 17.5427 7.67557   1-0.06496-0.18423-0.91676 0.86772 0.36232 0.39486
  -5  -1   8  47.685 3.91873   1-0.00369-0.10600-0.92377 0.87474 0.36801 0.42671
  -3  -1   8 15.5715 6.55034   1 0.05950-0.02969-0.92522 0.87619 0.37712 0.45513
  -1  -1   8-1.19288 5.78271   1 0.12395 0.04535-0.92123 0.87220 0.38869 0.48109
   0   0   8 212.019 12.7951   1 0.19046 0.04860-0.89295 0.89276 0.44427 0.44427
  -2   0   8 495.278 18.6873   1 0.12988-0.03032-0.89894 0.89875 0.43808 0.41292
  -4   0   8 547.233 19.8833   1 0.07125-0.11119-0.89908 0.89889 0.43538 0.37809
  -6   0   8  151.87 11.3534   1 0.01547-0.19491-0.89302 0.89283 0.43751 0.33842
  -7   1   8 26.8316 3.75357   1 0.04092-0.29011-0.84964 0.89828 0.51757 0.23959
  -5   1   8 36.3862 3.80582   1 0.08824-0.19793-0.86343 0.91207 0.50230 0.29239
  -3   1   8 7.50114 6.50258   1 0.14024-0.11043-0.86911 0.91776 0.49474 0.33749
  -1   1   8-3.57576 6.19341   1 0.19545-0.02614-0.86789 0.91654 0.49262 0.37714
   0   2   8 1.23771 7.62973   1 0.25660-0.01754-0.83306 0.93056 0.54119 0.34732
  -2   2   8 38.3201 3.81526   1 0.20392-0.10436-0.83525 0.93273 0.54687 0.30411
  -4   2   8 117.792 8.93711   1 0.15447-0.19441-0.82989 0.92737 0.55809 0.25536
  -6   2   8-3.57949 6.36976   1 0.10951-0.28895-0.81562 0.91310 0.57681 0.19910
  -7   3   8 274.275 15.1628   1 0.13316-0.38235-0.75315 0.89946 0.65646 0.10068
  -5   3   8 82.3988 6.60487   1 0.17148-0.28116-0.77935 0.92567 0.62674 0.16793
  -3   3   8 428.748 18.1831   1 0.21518-0.18536-0.79360 0.93992 0.60619 0.22601
  -1   3   8 89.5034 6.83451   1 0.26293-0.09362-0.79842 0.94475 0.59258 0.27716
  -2   4   8 13.9896 6.11275   1 0.27120-0.17164-0.75530 0.95046 0.64776 0.20320
  -4   4   8 1.20398 6.64921   1 0.22810-0.26804-0.74161 0.93677 0.66911 0.14432
  -6   4   8-2.49004 6.52892   1 0.18947-0.36890-0.71594 0.91110 0.69831 0.07759
  -5   5   8 86.6883  5.8668   1 0.24111-0.35079-0.67837 0.92237 0.73345 0.06120
  -3   5   8 237.683 14.5672   1 0.28036-0.25054-0.70280 0.94680 0.70528 0.12691
  -1   5   8-4.46518 8.09383   1 0.32323-0.15391-0.71540 0.95940 0.68372 0.18599
  -4   6   8 342.775 16.7713   1 0.28901-0.32894-0.64043 0.93326 0.76322 0.05019
   0   0   0    0.00    0.00   1
;
_shelx_hkl_checksum     91077
_shelx_res_file
;
    shelx.res created by SHELXL-2014/7
TITL  gues7 in C 2/m
CELL   0.71073  10.5797  14.5528   6.6441  90.000 105.608  90.000
ZERR     2       0.0002   0.0003   0.0003   0.000   0.009   0.000
LATT    7
SYMM   -X,+Y,-Z
SFAC  O    As     P      Co      AL    Na
UNIT  48   10.6   1.4    10.8    2.16   8
TEMP    20
SIZE  0.3 0.2 0.2
ACTA
L.S. 4
BOND
FMAP 2
PLAN 20
EADP CO1 AL1
EXYZ CO1 AL1
EADP CO2 AL2
EXYZ CO2 AL2
EADP AS1 P1
EXYZ AS1 P1
EADP NA31  NA32
SUMP 0.74 0.001  1. 3  1. 4
SUMP 0.25 0.001  1. 6  1. 7
WGHT    0.040100   10.553801
FVAR       0.15799   0.18867   0.60452   0.13548   0.64946   0.11447   0.13528
REM ****************  Co + Al *****************************
CO1   4    0.000000    0.000000    0.000000    20.25000    0.00611    0.00530 =
         0.00747    0.00000    0.00129    0.00000
AL1   5    0.000000    0.000000    0.000000   -20.25000    0.00611    0.00530 =
         0.00747    0.00000    0.00129    0.00000
REM ------------
CO2   4   -0.500000    0.163238    0.000000    30.50000    0.01031    0.01464 =
         0.01016    0.00000    0.00214    0.00000
AL2   5   -0.500000    0.163238    0.000000    40.50000    0.01031    0.01464 =
         0.01016    0.00000    0.00214    0.00000
REM ------------
CO3   4   -0.180464    0.180267    0.179250    11.00000    0.00648    0.00700 =
         0.00479    0.00047    0.00073    0.00044
REM ****************  As + P *****************************
AS1   2   -0.323974    0.000000   -0.064785    50.50000    0.00702    0.00666 =
         0.01307    0.00000    0.00191    0.00000
P1    3   -0.323974    0.000000   -0.064785   -50.50000    0.00702    0.00666 =
         0.01307    0.00000    0.00191    0.00000
REM -------------
AS2   2    0.099626    0.179309    0.290037    11.00000    0.00904    0.01149 =
         0.00701    0.00078    0.00101   -0.00070
REM ****************** Na ********************************
NA1   6   -0.422028   -0.114753   -0.504751    10.50000    0.02582    0.02042 =
         0.02741   -0.01131    0.00074    0.00520
NA2   6   -0.674119    0.000000   -0.419544    10.25000    0.02241    0.02871 =
         0.01771    0.00000    0.01162    0.00000
NA31  6   -0.084403    0.000000    0.469473    61.00000    0.01652
NA32  6   -0.035870    0.000000    0.487486    71.00000    0.01652
REM ****************** O  ********************************
O1    1   -0.010069    0.093683    0.202606    11.00000    0.01118    0.00833 =
         0.00718   -0.00057    0.00184   -0.00137
O2    1   -0.334628    0.089497    0.080213    11.00000    0.01488    0.01124 =
         0.01221   -0.00518    0.00428   -0.00390
O3    1   -0.006255    0.267027    0.269635    11.00000    0.00756    0.00998 =
         0.01123   -0.00045    0.00021    0.00232
O4    1    0.192121    0.207042    0.132710    11.00000    0.01495    0.01567 =
         0.00408   -0.00400    0.00505   -0.00557
O5    1   -0.435643    0.000000   -0.278879    10.50000    0.01922    0.01607 =
         0.02171    0.00000   -0.00049    0.00000
O6    1    0.190018    0.151077    0.522776    11.00000    0.01446    0.02261 =
         0.00220   -0.00166    0.00085    0.00303
O7    1   -0.181325    0.000000   -0.111601    10.50000    0.00946    0.01101 =
         0.02272    0.00000    0.00569    0.00000
HKLF 4
REM   gues7 in C 2/m
REM R1 =  0.0297 for     894 Fo > 4sig(Fo)  and  0.0450 for all    1124 data
REM    117 parameters refined using      2 restraints
END
WGHT      0.0404     10.3782
REM Highest difference peak  0.806,  deepest hole -0.853,  1-sigma level  0.196
Q1    1   0.0208  0.1380  0.2360  11.00000  0.05    0.81
Q2    1  -0.5000 -0.1082 -0.5000  10.50000  0.05    0.71
Q3    1  -0.6841  0.0000 -0.3414  10.50000  0.05    0.71
Q4    1  -0.1560  0.2100  0.1859  11.00000  0.05    0.65
Q5    1  -0.1679  0.1861  0.2442  11.00000  0.05    0.65
Q6    1  -0.0174  0.0925  0.2809  11.00000  0.05    0.63
Q7    1   0.0367  0.2336  0.2549  11.00000  0.05    0.62
Q8    1   0.1687  0.2111  0.0441  11.00000  0.05    0.60
Q9    1  -0.2900  0.1148  0.0346  11.00000  0.05    0.60
Q10   1   0.1336  0.1751  0.4543  11.00000  0.05    0.58
Q11   1  -0.1267  0.0000 -0.0445  10.50000  0.05    0.58
Q12   1  -0.1304  0.0000 -0.1747  10.50000  0.05    0.57
Q13   1   0.0030  0.0931  0.1248  11.00000  0.05    0.57
Q14   1   0.1652  0.2270  0.1802  11.00000  0.05    0.55
Q15   1  -0.0199  0.2897  0.3124  11.00000  0.05    0.55
Q16   1  -0.5239  0.0000 -0.3170  10.50000  0.05    0.54
Q17   1  -0.1851 -0.0336 -0.1405  11.00000  0.05    0.53
Q18   1  -0.0187  0.2891  0.1880  11.00000  0.05    0.51
Q19   1   0.2041  0.1078  0.5040  11.00000  0.05    0.51
Q20   1  -0.2451  0.0000 -0.0586  10.50000  0.05    0.49
;
_shelx_res_checksum     10232
