# Supplementary material for: Crystal structure of Na4Co7−xAl0.67x(As1−yPyO4)6 (x = 1.60; y = 0.116)
Source: Acta Crystallogr E Crystallogr Commun. 2016 Mar 15;72(Pt 4):495–7. doi: 10.1107/S205698901600400X (PMC4910343; doi:10.1107/S205698901600400X)
Supplement: Supplementary file 2 [file e-72-00495-Isup2.hkl]

data_I                                                                          
_shelx_title '  gues7 in C 2/m'                                                 
_shelx_refln_list_code          4                                               
_shelx_F_calc_maximum      495.31                                               
_exptl_crystal_F_000      1162.48                                               
_reflns_d_resolution_high  0.7835                                               
                                                                                
loop_                                                                           
 _space_group_symop_operation_xyz                                               
 'x, y, z'                                                                      
 '-x, y, -z'                                                                    
 'x+1/2, y+1/2, z'                                                              
 '-x+1/2, y+1/2, -z'                                                            
 '-x, -y, -z'                                                                   
 'x, -y, z'                                                                     
 '-x+1/2, -y+1/2, -z'                                                           
 'x+1/2, -y+1/2, z'                                                             
                                                                                
_cell_length_a    10.5797                                                       
_cell_length_b    14.5528                                                       
_cell_length_c     6.6441                                                       
_cell_angle_alpha  90.000                                                       
_cell_angle_beta  105.608                                                       
_cell_angle_gamma  90.000                                                       
                                                                                
_shelx_F_squared_multiplier     1.000                                           
                                                                                
loop_                                                                           
 _refln_index_h                                                                 
 _refln_index_k                                                                 
 _refln_index_l                                                                 
 _refln_F_squared_calc                                                          
 _refln_F_squared_meas                                                          
 _refln_F_squared_sigma                                                         
 _refln_observed_status                                                         
   2   0   0        112.86        -27.74        59.39 o                         
   4   0   0       7973.61       6349.97       160.83 o                         
   6   0   0      49033.23      54985.35       523.50 o                         
   8   0   0      12502.84      12946.86       334.60 o                         
  10   0   0      55434.44      54624.92       919.58 o                         
  12   0   0      28135.01      26547.28       594.23 o                         
   1   1   0       6092.65       5814.68       103.22 o                         
   3   1   0         32.62         14.00        58.31 o                         
   5   1   0        450.49        176.28        85.79 o                         
   7   1   0        624.49        564.26        70.77 o                         
   9   1   0       7714.78       7775.32       203.70 o                         
  11   1   0       1692.33       1768.98        78.24 o                         
   0   2   0      28425.37      26764.91       351.67 o                         
   2   2   0        303.82        186.69       116.93 o                         
   4   2   0       2134.57       1612.96        96.18 o                         
   6   2   0       2910.44       2629.16       149.97 o                         
   8   2   0       1039.58       1039.01       175.09 o                         
  10   2   0      13962.04      13804.96       533.96 o                         
  12   2   0         40.69       -205.95       205.95 o                         
   1   3   0      52021.12      50973.54       515.57 o                         
   3   3   0     205162.08     203537.14      2056.08 o                         
   5   3   0        715.30        383.22        66.56 o                         
   7   3   0      15952.37      15877.12       386.12 o                         
   9   3   0       4513.80       4787.63       245.08 o                         
  11   3   0      28461.28      28847.68       582.68 o                         
   0   4   0        251.23        274.39       217.12 o                         
   2   4   0       1123.33       1048.02        64.18 o                         
   4   4   0        960.14        985.94        60.36 o                         
   6   4   0       5597.51       5555.82       215.74 o                         
   8   4   0       1743.57       1944.77       194.64 o                         
  10   4   0        632.61        689.67       183.63 o                         
  12   4   0        187.07        398.09       202.56 o                         
   1   5   0      22758.27      20565.35       343.29 o                         
   3   5   0      52571.47      59648.29       541.93 o                         
   5   5   0      10485.43       9287.32       256.66 o                         
   7   5   0       9007.82       9461.04       447.33 o                         
   9   5   0        939.03        845.76       266.76 o                         
  11   5   0       9189.81       8728.83       373.49 o                         
   0   6   0     212727.47     195814.55      1555.10 o                         
   2   6   0       7536.90       9351.64       270.95 o                         
   4   6   0      19367.01      20428.21       384.96 o                         
   6   6   0       3205.23       3233.08       178.37 o                         
   8   6   0      11005.31      10324.02       346.25 o                         
  10   6   0      22515.58      22681.54       527.62 o                         
  12   6   0       7491.86       7280.22       352.77 o                         
   1   7   0       2153.48       2412.19       125.22 o                         
   3   7   0       2405.04       2267.21       134.75 o                         
   5   7   0       1071.32       1056.07        85.03 o                         
   7   7   0        104.56        176.86       176.09 o                         
   9   7   0       1369.34       1476.99       156.10 o                         
  11   7   0       1405.39       1413.24       215.78 o                         
   0   8   0      18817.52      18409.82       582.25 o                         
   2   8   0       1918.92       2268.61       130.80 o                         
   4   8   0      16342.96      16899.46       562.04 o                         
   6   8   0       5197.84       5063.67       325.49 o                         
   8   8   0          3.17        159.81       178.37 o                         
  10   8   0      10927.18      11062.13       439.83 o                         
   1   9   0      20760.94      21097.88       468.14 o                         
   3   9   0      56339.56      54628.51       723.34 o                         
   5   9   0       3449.89       3426.18       578.14 o                         
   7   9   0       5900.21       6373.04       324.39 o                         
   9   9   0       3048.39       3040.98       172.46 o                         
  11   9   0      12093.38      11874.52       466.42 o                         
   0  10   0      51123.66      52548.43      1062.88 o                         
   2  10   0       2206.95       2576.00       164.47 o                         
   4  10   0       4481.84       4659.78       340.33 o                         
   6  10   0       3405.87       3670.00       188.43 o                         
   8  10   0       6673.02       6651.23       362.73 o                         
  10  10   0        821.06        834.88       246.27 o                         
   1  11   0      29102.98      29868.14       604.92 o                         
   3  11   0        188.02        439.17       225.21 o                         
   5  11   0       2945.06       2928.63       182.49 o                         
   7  11   0        395.07        493.85       206.98 o                         
   9  11   0       9390.50       9782.71       495.22 o                         
   0  12   0      81479.52      84644.57      1434.43 o                         
   2  12   0        246.13        435.59       233.86 o                         
   4  12   0        901.57       1000.57       111.65 o                         
   6  12   0      10386.51       9237.25       427.17 o                         
   8  12   0        402.59        811.55       218.47 o                         
   1  13   0      10936.82      11607.36       457.27 o                         
   3  13   0       9443.23      10052.03       416.01 o                         
   5  13   0       1506.76       1317.60       129.91 o                         
   7  13   0        117.13        232.80       216.57 o                         
   9  13   0        288.93        379.01       286.94 o                         
   0  14   0      13719.98      14839.82       701.62 o                         
   2  14   0        657.25        422.77       242.31 o                         
   4  14   0       7949.91       8568.82       674.05 o                         
   6  14   0       5263.02       5888.19       314.69 o                         
   8  14   0        251.74        137.51       377.72 o                         
   1  15   0        251.22        748.14       191.70 o                         
   3  15   0       9121.44       9379.37       704.28 o                         
   5  15   0       1023.34       1044.03       263.46 o                         
   7  15   0       1375.64       1369.99       574.21 o                         
   0  16   0      21736.00      22335.82       880.71 o                         
   2  16   0       1866.65       1819.17       132.53 o                         
   4  16   0       7321.84       7288.47       350.46 o                         
   6  16   0          4.02        401.01       413.18 o                         
   1  17   0       3186.01       3102.78       194.14 o                         
   3  17   0       3854.00       4042.60       220.23 o                         
   5  17   0       4432.18       4979.60       235.44 o                         
   0  18   0       7795.92       7762.72       527.58 o                         
   2  18   0        239.27        -67.67       279.75 o                         
 -12   0   1       8575.08       8763.77       375.27 o                         
 -10   0   1       7971.31       8060.88       917.90 o                         
  -8   0   1      50309.80      47989.07      1219.03 o                         
  -6   0   1       8257.49       9023.69       321.36 o                         
  -4   0   1      79735.29      71486.22       494.94 o                         
  -2   0   1        149.05         -9.72        62.23 o                         
   0   0   1      39835.77      45436.87       232.66 o                         
   2   0   1      24614.95      22947.64       235.72 o                         
   4   0   1      12103.71      11271.32       217.38 o                         
   6   0   1     170929.66     171200.72      1967.35 o                         
   8   0   1      21266.51      21374.77       724.03 o                         
  10   0   1       1969.71       1998.81       104.92 o                         
  12   0   1       2392.09       2284.54       134.45 o                         
 -13   1   1        463.38        700.81       106.33 o                         
 -11   1   1         75.42         17.71       119.30 o                         
  -9   1   1        114.73       -110.82       137.84 o                         
  -7   1   1      12747.87      12932.94       286.31 o                         
  -5   1   1         60.15         26.26        76.32 o                         
  -3   1   1      34769.34      34510.77       233.38 o                         
  -1   1   1        165.96        251.89        24.77 o                         
   1   1   1       4015.15       3257.34        70.05 o                         
   3   1   1        736.74        595.04        32.57 o                         
   5   1   1       2547.46       2966.26       215.82 o                         
   7   1   1       5068.92       4808.53       159.47 o                         
   9   1   1       2468.03       2622.18       176.57 o                         
  11   1   1       1594.73       1704.07        81.65 o                         
 -12   2   1         53.22         46.71       196.83 o                         
 -10   2   1        193.79        106.03       383.87 o                         
  -8   2   1      12454.42      12157.95       329.17 o                         
  -6   2   1      10355.27      10384.83       252.56 o                         
  -4   2   1      39986.29      40615.66       402.31 o                         
  -2   2   1      11459.74       9418.95       233.22 o                         
   0   2   1       4223.79       4089.86       110.79 o                         
   2   2   1       4476.40       3876.62       217.50 o                         
   4   2   1      12991.05      13565.56       250.75 o                         
   6   2   1       2558.27       2710.14       260.41 o                         
   8   2   1      10518.54      10197.85       318.86 o                         
  10   2   1       1366.71       1298.02        95.98 o                         
  12   2   1       2157.09       2118.19       150.66 o                         
 -13   3   1        481.22         39.07       222.24 o                         
 -11   3   1       6513.61       6722.98       312.15 o                         
  -9   3   1      17030.42      16274.05       402.68 o                         
  -7   3   1     104496.77     102469.72      1303.75 o                         
  -5   3   1      13305.35      13516.89       280.45 o                         
  -3   3   1       4313.12       3854.54       200.32 o                         
  -1   3   1      12133.22      15129.76       237.43 o                         
   1   3   1          9.56        315.18        94.63 o                         
   3   3   1     113877.58     107700.63       859.89 o                         
   5   3   1       2160.63       2310.45       209.68 o                         
   7   3   1      43225.09      43115.18       565.44 o                         
   9   3   1      13758.30      13598.88       387.75 o                         
  11   3   1       4719.97       5023.20       495.52 o                         
 -12   4   1        234.34        350.59       187.29 o                         
 -10   4   1        597.36        411.38       175.60 o                         
  -8   4   1       2385.42       2276.59       118.50 o                         
  -6   4   1       2160.13       2405.91       131.51 o                         
  -4   4   1      11166.54      12315.07       290.56 o                         
  -2   4   1      16088.48      16185.59       329.79 o                         
   0   4   1       8867.22       9891.16       351.83 o                         
   2   4   1       1429.67       2005.61       101.10 o                         
   4   4   1        398.58        486.82        53.73 o                         
   6   4   1        135.20        169.02       370.11 o                         
   8   4   1       6617.88       6729.20       282.89 o                         
  10   4   1        271.23        258.87       322.92 o                         
  12   4   1        395.14        526.56       136.49 o                         
 -11   5   1       1424.33       1441.56       106.47 o                         
  -9   5   1       2585.28       2611.06       139.32 o                         
  -7   5   1      12802.19      12779.23       431.83 o                         
  -5   5   1      18264.25      18992.69       381.18 o                         
  -3   5   1      11891.11       9851.22       291.54 o                         
  -1   5   1        839.51       1024.00        72.34 o                         
   1   5   1      13775.99      13060.50       253.14 o                         
   3   5   1      54328.69      57641.90       526.40 o                         
   5   5   1       1137.46       1245.26        73.17 o                         
   7   5   1      19613.34      19893.94       419.11 o                         
   9   5   1         10.12        405.29       146.72 o                         
  11   5   1       3317.76       3338.05       190.47 o                         
 -12   6   1       8000.85       8839.69       413.80 o                         
 -10   6   1      15436.94      15226.92       450.90 o                         
  -8   6   1      25530.65      25395.58       540.79 o                         
  -6   6   1        217.59         58.33       181.24 o                         
  -4   6   1      86049.60      85920.57      1556.33 o                         
  -2   6   1        642.83        469.98       158.45 o                         
   0   6   1       7282.76       7198.47       230.22 o                         
   2   6   1        757.41        454.54        73.96 o                         
   4   6   1      20235.98      19701.75       363.36 o                         
   6   6   1      61594.36      60060.06       677.67 o                         
   8   6   1      11232.03      11365.92       364.39 o                         
  10   6   1       4035.07       4065.80       266.01 o                         
 -11   7   1       3918.26       3642.11       301.59 o                         
  -9   7   1        243.23        454.29       177.37 o                         
  -7   7   1       1065.45        716.71       214.03 o                         
  -5   7   1       9090.89       9560.84       339.55 o                         
  -3   7   1       3704.33       3615.83       206.55 o                         
  -1   7   1        486.36        387.81       166.58 o                         
   1   7   1       5621.47       5835.35       384.12 o                         
   3   7   1       1460.23       1482.46        85.18 o                         
   5   7   1       3553.21       3807.50       388.11 o                         
   7   7   1        896.13        872.82        88.48 o                         
   9   7   1        484.79        517.96       242.20 o                         
  11   7   1        471.62        461.02       234.54 o                         
 -12   8   1        241.61        569.43       236.87 o                         
 -10   8   1       1048.49        555.17       235.89 o                         
  -8   8   1      22015.34      23343.02       541.26 o                         
  -6   8   1       8014.60       8072.23       340.62 o                         
  -4   8   1      43667.59      44125.43      1364.45 o                         
  -2   8   1       7127.64       6292.52       303.66 o                         
   0   8   1        168.33        135.24       268.57 o                         
   2   8   1       8260.80       7815.82       276.43 o                         
   4   8   1      21305.32      21521.33       431.76 o                         
   6   8   1       9442.11       9459.35       343.58 o                         
   8   8   1       7723.81       7638.25       342.06 o                         
  10   8   1       3096.07       3000.96       163.61 o                         
 -11   9   1       1187.30       1382.24       126.29 o                         
  -9   9   1       7341.88       8210.69       398.60 o                         
  -7   9   1      38113.78      39760.11       704.46 o                         
  -5   9   1       5316.20       5165.73       264.56 o                         
  -3   9   1        404.67        414.70       253.84 o                         
  -1   9   1      14718.34      17052.49       737.33 o                         
   1   9   1        498.66        457.38       219.65 o                         
   3   9   1      57425.05      56814.43       714.82 o                         
   5   9   1        873.42       1003.38        95.72 o                         
   7   9   1      24264.53      24363.85       540.64 o                         
   9   9   1      11201.97      10555.68       405.67 o                         
 -10  10   1        888.03        518.78       334.10 o                         
  -8  10   1      12665.95      12940.12       705.56 o                         
  -6  10   1       5024.32       4893.32       256.92 o                         
  -4  10   1        382.98        391.91       230.84 o                         
  -2  10   1       7795.29       8073.62       625.26 o                         
   0  10   1       8887.88       9770.58       361.13 o                         
   2  10   1      10852.78      10777.91       552.61 o                         
   4  10   1       1747.07       1973.28       147.01 o                         
   6  10   1      16695.54      17428.70       479.10 o                         
   8  10   1        435.71        401.09       218.06 o                         
  10  10   1        167.38        177.54       271.05 o                         
  -9  11   1        792.27        625.32       383.52 o                         
  -7  11   1      28757.53      30767.94       683.31 o                         
  -5  11   1       8501.42       8653.98       405.35 o                         
  -3  11   1      26913.63      26936.35       602.33 o                         
  -1  11   1        816.92        774.64       238.36 o                         
   1  11   1       1007.44        722.15       228.45 o                         
   3  11   1      14750.58      14415.17       545.20 o                         
   5  11   1         13.59       -197.29       197.29 o                         
   7  11   1      26806.72      27269.97      1288.75 o                         
   9  11   1        836.72        981.05       120.20 o                         
 -10  12   1       2544.44       2454.24       151.30 o                         
  -8  12   1       7062.27       6961.49       346.82 o                         
  -6  12   1        901.82       1002.71       165.30 o                         
  -4  12   1      14377.25      15289.87       749.34 o                         
  -2  12   1        189.17        420.62       321.92 o                         
   0  12   1      10785.69      10666.34       412.84 o                         
   2  12   1        104.45        389.10       214.80 o                         
   4  12   1       3406.26       3323.26       184.39 o                         
   6  12   1      32358.31      32151.17       693.03 o                         
   8  12   1       2476.52       2328.75       157.81 o                         
  -9  13   1       2174.89       2332.38       157.89 o                         
  -7  13   1      10504.87      10102.46       488.60 o                         
  -5  13   1       9032.99       9301.55       437.66 o                         
  -3  13   1         79.75        -88.67       213.16 o                         
  -1  13   1        398.08         83.17       208.73 o                         
   1  13   1       4693.14       4745.70       772.29 o                         
   3  13   1      14771.97      12997.87       473.59 o                         
   5  13   1       1252.33       1429.55       373.66 o                         
   7  13   1       8040.30       8124.51       423.45 o                         
  -8  14   1      10540.01      11881.94       885.45 o                         
  -6  14   1       5946.24       6029.57       314.55 o                         
  -4  14   1      25537.34      25534.43       997.10 o                         
  -2  14   1       1561.34       1418.31       210.49 o                         
   0  14   1       1657.31       1799.97       168.32 o                         
   2  14   1       3780.04       4429.83       339.45 o                         
   4  14   1      11793.47      10933.83       468.79 o                         
   6  14   1       9234.27      10021.55       585.66 o                         
  -7  15   1       8347.31       8716.67       437.89 o                         
  -5  15   1        412.86        769.48       184.63 o                         
  -3  15   1        114.26        -96.18       257.57 o                         
  -1  15   1       2155.43       2057.15       172.98 o                         
   1  15   1        108.49        414.84       344.48 o                         
   3  15   1       8281.05       8064.06       438.98 o                         
   5  15   1        361.02       -154.78       253.80 o                         
   7  15   1       2486.10       2491.87       381.25 o                         
  -6  16   1          0.32       -315.68       315.68 o                         
  -4  16   1       8732.83       8906.43       448.23 o                         
  -2  16   1       3537.70       3347.03       391.76 o                         
   0  16   1        562.53        389.21       537.59 o                         
   2  16   1       3595.76       3800.52       201.22 o                         
   4  16   1       9565.59       9035.01       419.74 o                         
  -5  17   1       2799.33       2804.31       313.63 o                         
  -3  17   1       9574.14      10251.51       511.77 o                         
  -1  17   1         64.00       -248.33       248.33 o                         
   1  17   1        209.47        137.50       597.33 o                         
   3  17   1       8650.13       8415.78       543.42 o                         
  -2  18   1         51.71       -277.57       277.57 o                         
   0  18   1       1665.50       1894.95       138.23 o                         
   2  18   1         12.95       -284.23       284.23 o                         
 -12   0   2      11148.54      11353.44       762.38 o                         
 -10   0   2        337.05        180.08       163.39 o                         
  -8   0   2         28.07       -127.21       168.72 o                         
  -6   0   2      19555.80      17826.01       314.57 o                         
  -4   0   2      26009.24      21303.42       302.57 o                         
  -2   0   2      53944.02      54664.53       413.82 o                         
   0   0   2      20757.62      21826.79       241.83 o                         
   2   0   2      12175.42      10085.72       200.72 o                         
   4   0   2       6027.55       5499.85       188.12 o                         
   6   0   2      11314.51      10941.99       293.99 o                         
   8   0   2        969.67        990.41        80.46 o                         
  10   0   2      22461.60      22682.41       532.10 o                         
 -13   1   2          1.80       -148.48       148.48 o                         
 -11   1   2      12352.58      11876.85       275.82 o                         
  -9   1   2          0.94         11.69       109.29 o                         
  -7   1   2        878.69        814.78       137.25 o                         
  -5   1   2        700.05        870.50       100.38 o                         
  -3   1   2       2102.73       1891.03        64.93 o                         
  -1   1   2      20660.95      21415.09       170.39 o                         
   1   1   2      17428.67      18055.31       271.15 o                         
   3   1   2      22717.04      22413.18       218.78 o                         
   5   1   2         51.85        -52.69        86.29 o                         
   7   1   2       2078.02       2249.87        91.38 o                         
   9   1   2          6.82         92.59       113.28 o                         
  11   1   2       4364.81       4113.70       156.98 o                         
 -12   2   2       9493.06       9492.43       671.67 o                         
 -10   2   2       5692.72       5585.45       268.74 o                         
  -8   2   2       6233.75       6367.01       250.53 o                         
  -6   2   2        229.57        416.99       157.98 o                         
  -4   2   2       4087.84       4093.88       191.10 o                         
  -2   2   2       2958.91       3010.59       127.54 o                         
   0   2   2      82495.15      85364.85       666.40 o                         
   2   2   2       8707.47       9199.10       195.03 o                         
   4   2   2      14028.16      12880.30       268.46 o                         
   6   2   2       3736.07       4155.56       207.11 o                         
   8   2   2         13.60        225.34       169.92 o                         
  10   2   2       8218.37       8167.01       340.51 o                         
 -13   3   2      13623.61      13293.19      1050.54 o                         
 -11   3   2      14995.02      14786.92       510.59 o                         
  -9   3   2        190.48        157.00       169.25 o                         
  -7   3   2       3134.92       3374.00       178.07 o                         
  -5   3   2      44145.11      43736.78       624.15 o                         
  -3   3   2       6386.49       6627.06       205.56 o                         
  -1   3   2     245329.69     241154.80      2329.29 o                         
   1   3   2       2358.82       2416.19       265.58 o                         
   3   3   2       1285.01       1151.80        59.79 o                         
   5   3   2         70.52        277.78       141.40 o                         
   7   3   2       5345.31       5570.12       261.38 o                         
   9   3   2      32944.24      33028.53       598.79 o                         
  11   3   2      10387.93      10557.38       417.52 o                         
 -12   4   2        632.00        774.92       129.15 o                         
 -10   4   2       1608.05       1532.13       100.18 o                         
  -8   4   2       3160.26       3184.79       169.20 o                         
  -6   4   2        888.62       1097.44        91.34 o                         
  -4   4   2         49.38        206.39       166.09 o                         
  -2   4   2       2853.40       2937.87       152.99 o                         
   0   4   2        362.35         81.29        98.52 o                         
   2   4   2       1663.98       1933.11        99.81 o                         
   4   4   2       8717.72       8335.03       344.98 o                         
   6   4   2        446.36        526.65        75.78 o                         
   8   4   2        219.67        179.89       168.13 o                         
  10   4   2        110.92        -65.21       190.10 o                         
 -13   5   2       1517.51       1437.55       174.11 o                         
 -11   5   2      17280.88      17554.35       793.17 o                         
  -9   5   2       1465.61       1582.58       159.80 o                         
  -7   5   2      14362.48      13960.27       804.93 o                         
  -5   5   2        370.17        602.18       194.82 o                         
  -3   5   2      18773.21      20181.06       392.95 o                         
  -1   5   2       2835.61       1793.11        89.87 o                         
   1   5   2       3466.95       2972.05       150.06 o                         
   3   5   2      69684.46      71080.13       623.38 o                         
   5   5   2       3557.50       3397.26       172.31 o                         
   7   5   2        697.46        460.10       223.12 o                         
   9   5   2       1007.77       1230.11       285.34 o                         
  11   5   2       4805.44       4751.97       262.41 o                         
 -12   6   2       5135.57       5503.62       288.73 o                         
 -10   6   2       4477.81       4513.34       294.98 o                         
  -8   6   2       2743.64       2793.94       149.50 o                         
  -6   6   2      33934.26      34364.69       632.09 o                         
  -4   6   2     119134.55     116183.64      1522.48 o                         
  -2   6   2      14774.43      13793.36       327.17 o                         
   0   6   2       2272.69       1904.13       109.93 o                         
   2   6   2      67304.95      71278.92       632.44 o                         
   4   6   2      10201.21       9970.13       288.54 o                         
   6   6   2      26827.74      27373.49       492.17 o                         
   8   6   2       2828.62       2667.83       153.56 o                         
  10   6   2      11218.52      11560.68       527.83 o                         
 -11   7   2       1455.71       1419.07       113.63 o                         
  -9   7   2         83.36        217.54       205.79 o                         
  -7   7   2       1092.32        633.13       257.52 o                         
  -5   7   2       5758.15       6016.01       301.94 o                         
  -3   7   2         18.08         76.52       108.85 o                         
  -1   7   2       5805.27       6076.85       242.29 o                         
   1   7   2       4728.56       5399.50       213.44 o                         
   3   7   2         34.50        -87.24       139.79 o                         
   5   7   2        879.09        851.79        85.00 o                         
   7   7   2       5865.38       5192.73       227.49 o                         
   9   7   2        387.99        201.22       199.29 o                         
 -12   8   2      14248.12      15396.56       631.29 o                         
 -10   8   2       5775.87       6379.76       302.25 o                         
  -8   8   2      13661.00      14718.16       469.04 o                         
  -6   8   2        449.96        440.38       244.81 o                         
  -4   8   2      16191.99      16772.19       473.30 o                         
  -2   8   2       2640.67       2359.42       140.68 o                         
   0   8   2      75301.27      74371.37      1074.61 o                         
   2   8   2      20047.92      20746.65       413.33 o                         
   4   8   2      20217.79      20162.45       437.28 o                         
   6   8   2          7.49        -23.59       162.21 o                         
   8   8   2        382.23         76.12       192.96 o                         
  10   8   2      11996.01      12158.23       490.28 o                         
 -11   9   2       6998.34       7756.87       421.93 o                         
  -9   9   2        108.86         92.50       242.56 o                         
  -7   9   2       6807.78       7052.14       387.10 o                         
  -5   9   2      11512.21      12331.19       444.84 o                         
  -3   9   2       3777.67       3605.66       222.09 o                         
  -1   9   2      93529.57      89491.56       903.67 o                         
   1   9   2        232.48        188.41       169.75 o                         
   3   9   2        786.26        702.37       111.14 o                         
   5   9   2       1484.55       1842.07       119.04 o                         
   7   9   2       1295.21       1276.63       101.58 o                         
   9   9   2      26710.74      27821.11       666.60 o                         
 -10  10   2         50.18       -245.57       254.17 o                         
  -8  10   2        775.49        594.08       159.42 o                         
  -6  10   2        373.71        482.42       383.14 o                         
  -4  10   2        476.85        589.89       257.90 o                         
  -2  10   2       5112.77       4743.26       468.76 o                         
   0  10   2        776.79        941.96       246.49 o                         
   2  10   2        794.12        853.30        97.98 o                         
   4  10   2        962.42       1071.77       323.16 o                         
   6  10   2        905.89        974.27       412.03 o                         
   8  10   2         14.55        -96.21       219.49 o                         
  -9  11   2        750.80        568.64       271.75 o                         
  -7  11   2        155.28         66.62       229.17 o                         
  -5  11   2        141.14        397.71       480.18 o                         
  -3  11   2       7408.23       7701.02       394.01 o                         
  -1  11   2      61502.72      58044.58       833.00 o                         
   1  11   2       6172.68       6201.02       311.36 o                         
   3  11   2      30587.41      30247.39       601.46 o                         
   5  11   2        773.99        907.34       186.43 o                         
   7  11   2         26.46       -174.32       212.50 o                         
   9  11   2       3632.16       3545.49       212.11 o                         
 -10  12   2        334.39        228.70       315.69 o                         
  -8  12   2        105.97        190.49       284.46 o                         
  -6  12   2       6232.25       6312.48       556.67 o                         
  -4  12   2      16186.29      16839.68       622.55 o                         
  -2  12   2      10002.91       9652.45       409.48 o                         
   0  12   2        587.96        682.07       224.36 o                         
   2  12   2       5499.38       5455.97       266.81 o                         
   4  12   2        215.50       -199.58       211.36 o                         
   6  12   2      11085.38      11413.62       447.98 o                         
   8  12   2          3.11        109.87       211.44 o                         
  -9  13   2        347.94        -38.71       310.73 o                         
  -7  13   2         60.66       -185.47       506.65 o                         
  -5  13   2       7777.52       8141.32       437.03 o                         
  -3  13   2          0.49       -219.47       219.47 o                         
  -1  13   2      25498.29      25286.89       616.52 o                         
   1  13   2        232.90        539.22       213.84 o                         
   3  13   2        201.97        240.55       205.78 o                         
   5  13   2         64.03         81.96       207.31 o                         
   7  13   2       4955.68       5106.56       274.87 o                         
  -8  14   2       4759.89       5887.22       308.44 o                         
  -6  14   2       1168.87       1047.31       267.13 o                         
  -4  14   2       7617.47       8085.06       439.52 o                         
  -2  14   2       4332.09       4523.46       252.93 o                         
   0  14   2      38287.40      34826.96       741.75 o                         
   2  14   2      11947.62      11283.99       472.88 o                         
   4  14   2       3328.43       3857.98       271.74 o                         
   6  14   2        279.99        295.52       362.78 o                         
  -7  15   2       3352.77       3899.97       260.06 o                         
  -5  15   2       3473.24       3302.72       190.03 o                         
  -3  15   2       1213.88       1532.23       140.10 o                         
  -1  15   2      19294.42      20507.07       593.41 o                         
   1  15   2        255.05        180.53       246.39 o                         
   3  15   2       1220.96       1173.32       129.37 o                         
   5  15   2        409.18        584.63       284.93 o                         
  -6  16   2        535.15          2.20       313.68 o                         
  -4  16   2      13002.53      13705.85       817.79 o                         
  -2  16   2       7495.93       7371.90       376.30 o                         
   0  16   2       3855.96       4293.17       269.56 o                         
   2  16   2       9169.04       8814.36       449.65 o                         
   4  16   2        256.98        284.44       283.99 o                         
  -5  17   2       1583.34       1969.87       152.99 o                         
  -3  17   2       7872.42       7078.54       355.58 o                         
  -1  17   2       9535.81      10244.56       596.05 o                         
   1  17   2        344.71        741.52       265.42 o                         
   3  17   2      17373.75      18533.82       633.63 o                         
   0  18   2       1713.07       1827.23       267.02 o                         
 -12   0   3       1218.87       1408.93       166.53 o                         
 -10   0   3       4672.97       4532.44       226.33 o                         
  -8   0   3     101766.70      96474.82       884.69 o                         
  -6   0   3       2883.93       3198.95       156.50 o                         
  -4   0   3      13896.98      14130.00       371.26 o                         
  -2   0   3      18963.48      24529.34       684.65 o                         
   0   0   3       2372.17       4125.35       148.86 o                         
   2   0   3      81074.87      78153.84       599.49 o                         
   4   0   3       2448.55       2809.13       141.14 o                         
   6   0   3      38021.15      37864.71       861.13 o                         
   8   0   3       4900.85       4908.74       262.38 o                         
  10   0   3       1664.51       1846.91       208.47 o                         
 -13   1   3        827.52        649.81        97.26 o                         
 -11   1   3       2655.46       2539.37        92.90 o                         
  -9   1   3       4912.57       4983.80       181.54 o                         
  -7   1   3       5097.75       4918.39       187.18 o                         
  -5   1   3      45288.58      46246.18       346.42 o                         
  -3   1   3        605.39        478.62        41.62 o                         
  -1   1   3       1758.46       2515.65        89.32 o                         
   1   1   3       1892.03       2472.66        94.75 o                         
   3   1   3      19507.43      20425.08       241.29 o                         
   5   1   3      12100.99      12583.83       230.14 o                         
   7   1   3      10521.76      10755.99       334.14 o                         
   9   1   3       3249.35       3226.04       122.91 o                         
 -12   2   3        118.79        189.16       187.64 o                         
 -10   2   3          8.04        -42.08       253.25 o                         
  -8   2   3      42195.19      43276.36      1119.48 o                         
  -6   2   3       4787.74       5210.65       248.72 o                         
  -4   2   3      18334.26      17433.50       424.78 o                         
  -2   2   3      13057.97      14788.93       256.97 o                         
   0   2   3       1117.52       1765.06       110.37 o                         
   2   2   3      32586.66      34302.40       412.75 o                         
   4   2   3       6895.97       7745.23       511.89 o                         
   6   2   3      31317.30      32080.97      1142.95 o                         
   8   2   3        866.67        857.41       284.69 o                         
  10   2   3       2893.68       3263.92       205.09 o                         
 -13   3   3       6255.57       7184.96       378.06 o                         
 -11   3   3       7452.06       6883.00       341.15 o                         
  -9   3   3      15001.46      14287.28       421.16 o                         
  -7   3   3         71.94        -62.56       236.00 o                         
  -5   3   3      79054.45      81865.79      1645.67 o                         
  -3   3   3       3187.96       2436.77       117.91 o                         
  -1   3   3      13309.84      14673.72       265.40 o                         
   1   3   3       8097.75       6997.20       228.16 o                         
   3   3   3      17859.20      18318.52       340.19 o                         
   5   3   3      87320.38      84440.43       783.94 o                         
   7   3   3      15311.18      14899.29       399.45 o                         
   9   3   3         32.46        -20.23       179.44 o                         
 -12   4   3        477.29        474.84       129.93 o                         
 -10   4   3       1329.74       1342.09       110.19 o                         
  -8   4   3       7971.98       7610.61       398.78 o                         
  -6   4   3       1733.51       1799.23       254.18 o                         
  -4   4   3       6571.26       6487.67       234.38 o                         
  -2   4   3        263.08         70.78       117.34 o                         
   0   4   3       4851.62       5595.14       238.70 o                         
   2   4   3          2.43        180.47       114.01 o                         
   4   4   3       1543.24       1428.50        96.26 o                         
   6   4   3       2924.71       2993.86       167.79 o                         
   8   4   3         75.82        -51.95       169.44 o                         
  10   4   3        754.01        820.27       134.20 o                         
 -11   5   3       8413.14       8730.03       407.65 o                         
  -9   5   3      16382.24      16939.40       524.04 o                         
  -7   5   3      35696.06      33392.49       996.39 o                         
  -5   5   3      75133.46      73953.94       834.05 o                         
  -3   5   3         28.87         24.26       134.72 o                         
  -1   5   3       2623.54       2855.28       193.59 o                         
   1   5   3       3928.55       5079.14       196.32 o                         
   3   5   3      59596.04      59214.99       628.16 o                         
   5   5   3       5266.71       5300.32       250.27 o                         
   7   5   3      14579.31      15247.83       415.30 o                         
   9   5   3      13705.44      13971.33       442.93 o                         
 -12   6   3       1417.86       1538.47       126.60 o                         
 -10   6   3       8060.34       8071.95       587.16 o                         
  -8   6   3      37409.10      38235.38       773.68 o                         
  -6   6   3       2983.94       2886.09       171.39 o                         
  -4   6   3        681.91        646.61       169.02 o                         
  -2   6   3       2123.02       2561.13       161.05 o                         
   0   6   3       3032.86       2558.81       297.23 o                         
   2   6   3      97716.37      99252.45       804.09 o                         
   4   6   3        288.98        294.96       153.47 o                         
   6   6   3      15487.75      14942.75       402.98 o                         
   8   6   3       7194.75       7122.90       333.30 o                         
  10   6   3       1833.75       2123.06       125.29 o                         
 -11   7   3        843.71        877.42       154.22 o                         
  -9   7   3         88.99       -150.49       261.80 o                         
  -7   7   3       2224.25       2143.18       193.64 o                         
  -5   7   3       2620.20       2476.88       147.16 o                         
  -3   7   3        262.79        431.56       158.87 o                         
  -1   7   3        810.21        888.57        76.72 o                         
   1   7   3       2423.83       2532.46       340.01 o                         
   3   7   3        923.88        982.25        82.03 o                         
   5   7   3       1671.28       1754.54       116.16 o                         
   7   7   3        691.64        668.30       176.30 o                         
   9   7   3        468.31        325.37       224.51 o                         
 -12   8   3       1479.82       1381.78       183.81 o                         
 -10   8   3        306.89        555.64       228.48 o                         
  -8   8   3      37920.50      39233.75       873.71 o                         
  -6   8   3      12386.58      12181.75       461.54 o                         
  -4   8   3      41620.62      39587.20      1556.16 o                         
  -2   8   3       5959.26       6783.81       278.49 o                         
   0   8   3        635.20        784.17       103.04 o                         
   2   8   3      21937.41      21667.87       441.85 o                         
   4   8   3       4578.72       4558.37       220.19 o                         
   6   8   3      48936.93      47571.92       720.46 o                         
   8   8   3          4.19          0.85       201.19 o                         
 -11   9   3       2645.09       2688.95       162.72 o                         
  -9   9   3       8292.48       8153.13       406.12 o                         
  -7   9   3         46.10       -267.36       267.36 o                         
  -5   9   3      11044.67       9990.86       423.83 o                         
  -3   9   3       2538.25       2145.92       127.75 o                         
  -1   9   3       6258.98       6254.78       297.56 o                         
   1   9   3       6225.19       5702.39       281.45 o                         
   3   9   3       2133.91       1946.82       169.64 o                         
   5   9   3      21694.30      21350.61       501.55 o                         
   7   9   3       2933.37       3263.81       168.15 o                         
   9   9   3         91.86        242.57       222.20 o                         
 -10  10   3         30.67        161.24       264.79 o                         
  -8  10   3        272.29        672.60       226.48 o                         
  -6  10   3        498.94        180.31       534.38 o                         
  -4  10   3       2705.30       2430.28       142.15 o                         
  -2  10   3        692.99        536.12       212.43 o                         
   0  10   3        807.99        727.96       208.26 o                         
   2  10   3         48.32        207.26       196.56 o                         
   4  10   3        801.89        683.43       191.89 o                         
   6  10   3       2873.21       2724.33       187.32 o                         
   8  10   3         38.14        448.94       203.21 o                         
  -9  11   3      17187.16      18231.49      1141.87 o                         
  -7  11   3      12697.42      12866.21       527.05 o                         
  -5  11   3      36641.41      35182.61       735.22 o                         
  -3  11   3       1296.95       1138.90       154.94 o                         
  -1  11   3         14.15        -95.92       213.43 o                         
   1  11   3        188.81        106.95       193.07 o                         
   3  11   3      28571.84      27909.50       735.02 o                         
   5  11   3      12545.90      13372.54       451.36 o                         
   7  11   3      15520.06      15514.92       517.49 o                         
 -10  12   3       3641.44       3851.08       307.03 o                         
  -8  12   3       8717.06       9090.15       490.70 o                         
  -6  12   3        156.03       -145.98       249.31 o                         
  -4  12   3         41.51       -104.47       224.63 o                         
  -2  12   3        135.46         -2.16       215.88 o                         
   0  12   3       3313.56       3292.08       158.82 o                         
   2  12   3      14394.45      14923.57       467.79 o                         
   4  12   3         11.89        -36.36       277.07 o                         
   6  12   3       2204.78       1725.26       392.64 o                         
  -9  13   3       4040.08       4297.11       380.56 o                         
  -7  13   3         41.85       -201.35       431.39 o                         
  -5  13   3        846.73        821.23       165.74 o                         
  -3  13   3          5.64        281.86       207.59 o                         
  -1  13   3        386.71        396.62       239.35 o                         
   1  13   3       7294.53       7294.02       381.26 o                         
   3  13   3       2651.48       2500.47       144.04 o                         
   5  13   3       3872.75       4109.22       246.62 o                         
  -8  14   3      21437.49      22759.77       979.81 o                         
  -6  14   3       3775.39       3873.98       363.67 o                         
  -4  14   3      16614.75      15752.15       848.19 o                         
  -2  14   3        453.08        583.69       270.15 o                         
   0  14   3        375.64        439.85       213.34 o                         
   2  14   3       7011.90       6791.08       341.66 o                         
   4  14   3       1603.26       1773.68       130.44 o                         
  -7  15   3       3812.71       3631.57       438.96 o                         
  -5  15   3       1001.09        925.70       274.30 o                         
  -3  15   3       3741.65       3671.56       325.11 o                         
  -1  15   3       5464.47       5271.67       277.98 o                         
   1  15   3       1392.41       1653.16       592.57 o                         
   3  15   3       1109.96       1026.64       275.72 o                         
  -6  16   3       1049.40        830.44       380.84 o                         
  -4  16   3        577.41        945.83       297.40 o                         
  -2  16   3        743.65        597.55       287.35 o                         
   0  16   3         57.74         65.17       233.25 o                         
   2  16   3       8639.14       8184.91       429.64 o                         
  -3  17   3        312.83        114.24       175.30 o                         
  -1  17   3       1744.09       1828.36       381.62 o                         
   1  17   3        141.68        188.61       249.31 o                         
 -12   0   4      28643.60      29120.56      1129.98 o                         
 -10   0   4       4172.20       4625.01       235.28 o                         
  -8   0   4        972.89       1096.78        78.55 o                         
  -6   0   4       7182.96       6510.49       232.87 o                         
  -4   0   4        401.63        353.43       101.39 o                         
  -2   0   4     170928.48     173668.84       928.75 o                         
   0   0   4      27310.45      27828.11       393.54 o                         
   2   0   4        450.59        298.84       212.97 o                         
   4   0   4        652.97        593.10       168.83 o                         
   6   0   4        327.26        398.55       157.90 o                         
   8   0   4      21690.08      20934.21      1086.67 o                         
 -13   1   4       7044.29       6727.30       233.98 o                         
 -11   1   4        606.62        132.70       144.53 o                         
  -9   1   4       3391.81       3421.17       131.50 o                         
  -7   1   4       5443.54       5597.87       171.50 o                         
  -5   1   4       5323.66       5088.57       147.41 o                         
  -3   1   4       1144.63       1116.26        43.47 o                         
  -1   1   4      31937.97      33030.31       511.30 o                         
   1   1   4      16408.92      17277.78       232.84 o                         
   3   1   4       2588.77       2276.81        92.55 o                         
   5   1   4        391.47        250.37       115.86 o                         
   7   1   4       1660.50       1726.71        73.78 o                         
   9   1   4       7247.91       6994.44       334.82 o                         
 -12   2   4      15243.94      15238.23       490.18 o                         
 -10   2   4       4048.48       3982.92       225.60 o                         
  -8   2   4        323.77        294.79       180.36 o                         
  -6   2   4         54.32        -25.11       236.99 o                         
  -4   2   4      13211.12      13235.36       299.70 o                         
  -2   2   4      54242.21      54970.01       544.17 o                         
   0   2   4       2309.12       2285.79       114.07 o                         
   2   2   4      23761.69      24184.92       406.03 o                         
   4   2   4       1929.48       1973.87       119.90 o                         
   6   2   4        530.27        649.15       101.62 o                         
   8   2   4       2777.62       2621.39       125.57 o                         
 -11   3   4       3241.47       3385.97       195.50 o                         
  -9   3   4       6022.90       5836.02       336.04 o                         
  -7   3   4      18099.68      17747.40       432.10 o                         
  -5   3   4      30316.01      30255.59       487.83 o                         
  -3   3   4        443.49        491.42        78.16 o                         
  -1   3   4      12903.28      13407.15       292.64 o                         
   1   3   4      18578.66      19044.68       464.10 o                         
   3   3   4      22801.27      22973.32       422.94 o                         
   5   3   4      10783.90       9860.70       328.07 o                         
   7   3   4         66.80         15.40       156.01 o                         
   9   3   4       7497.96       7197.56       341.86 o                         
 -12   4   4       3762.46       3853.82       228.31 o                         
 -10   4   4       1197.33       1178.15       136.41 o                         
  -8   4   4         22.56       -202.59       230.78 o                         
  -6   4   4        781.10        895.41        84.06 o                         
  -4   4   4      13045.59      14534.65       331.34 o                         
  -2   4   4       8285.89       8822.82       249.16 o                         
   0   4   4       2499.97       2558.78       148.02 o                         
   2   4   4      19782.87      20564.33       393.80 o                         
   4   4   4       2151.93       2329.19       112.71 o                         
   6   4   4        995.07        953.65       100.80 o                         
   8   4   4       1735.78       1623.45       109.55 o                         
 -11   5   4         32.79        507.91       244.58 o                         
  -9   5   4       6425.10       6262.43       347.88 o                         
  -7   5   4       1272.20       1340.25       183.67 o                         
  -5   5   4      58923.60      59818.65       701.76 o                         
  -3   5   4       7603.89       7827.86       263.22 o                         
  -1   5   4      68086.63      70299.92       681.05 o                         
   1   5   4      38768.06      40061.21       534.19 o                         
   3   5   4       2534.09       2353.54       137.43 o                         
   5   5   4        172.71        263.37       279.30 o                         
   7   5   4       4876.86       4418.51       523.66 o                         
   9   5   4      17970.76      17416.33       546.80 o                         
 -12   6   4      12241.73      13895.21       974.72 o                         
 -10   6   4       1877.17       1776.20       413.61 o                         
  -8   6   4       2817.48       2557.40       241.93 o                         
  -6   6   4       5097.80       5113.28       265.67 o                         
  -4   6   4         88.83        338.70       160.94 o                         
  -2   6   4      37030.91      38964.48       536.54 o                         
   0   6   4       9335.93       8828.15       292.47 o                         
   2   6   4       2739.66       2531.59       244.52 o                         
   4   6   4       1938.99       1972.80       100.14 o                         
   6   6   4         39.83        139.26       165.89 o                         
   8   6   4      14200.88      13650.98       542.05 o                         
 -11   7   4        172.66          3.54       288.17 o                         
  -9   7   4        913.93        934.44       299.12 o                         
  -7   7   4       3822.29       3685.38       179.56 o                         
  -5   7   4        230.06        430.59       109.24 o                         
  -3   7   4       1504.15       1604.54       103.98 o                         
  -1   7   4       7119.95       7518.01       283.93 o                         
   1   7   4       4622.80       4491.51       244.18 o                         
   3   7   4         38.81       -169.28       169.28 o                         
   5   7   4       4636.56       4510.60       244.67 o                         
   7   7   4       2979.97       2907.06       170.22 o                         
 -10   8   4       6129.85       6155.11       351.27 o                         
  -8   8   4         88.92        128.99       309.22 o                         
  -6   8   4       2889.12       2633.89       267.13 o                         
  -4   8   4      20646.29      21190.97       491.72 o                         
  -2   8   4      53772.20      53438.82       701.36 o                         
   0   8   4         36.32       -171.38       171.38 o                         
   2   8   4      41786.65      43263.72       643.32 o                         
   4   8   4        174.87        115.82       169.03 o                         
   6   8   4       3134.49       3155.21       367.01 o                         
   8   8   4       2177.81       2331.25       133.51 o                         
 -11   9   4       2306.71       2594.66       520.56 o                         
  -9   9   4       2420.24       2450.81       195.71 o                         
  -7   9   4      14536.00      12600.12       502.83 o                         
  -5   9   4      10724.51      10581.75       406.61 o                         
  -3   9   4         30.12        241.19       183.49 o                         
  -1   9   4       7859.90       8021.00       485.67 o                         
   1   9   4       2036.45       2394.76       139.35 o                         
   3   9   4       9872.44       9654.71       361.63 o                         
   5   9   4       3341.41       3492.12       191.33 o                         
   7   9   4         95.04       -222.01       222.01 o                         
 -10  10   4        129.98        757.00       294.68 o                         
  -8  10   4         60.64        182.32       873.64 o                         
  -6  10   4       7154.89       6270.64       305.98 o                         
  -4  10   4        411.76        101.33       246.67 o                         
  -2  10   4       3334.21       3515.27       211.59 o                         
   0  10   4        572.17        199.11       249.14 o                         
   2  10   4        982.38        826.35       217.63 o                         
   4  10   4       2369.41       2207.34       172.23 o                         
   6  10   4       1050.81        925.28       135.70 o                         
  -9  11   4       2557.20       2739.69       170.39 o                         
  -7  11   4       2260.50       1914.12       514.07 o                         
  -5  11   4      12177.98      10999.03       578.09 o                         
  -3  11   4       9020.64       7881.87       379.62 o                         
  -1  11   4      59500.51      57996.66       846.76 o                         
   1  11   4      10428.73       9741.86       429.24 o                         
   3  11   4       2106.99       2419.42       133.04 o                         
   5  11   4         57.31         75.41       370.29 o                         
  -8  12   4         54.14        -11.91       290.40 o                         
  -6  12   4        227.16        348.82       423.89 o                         
  -4  12   4       1923.12       1909.95       128.55 o                         
  -2  12   4      14106.52      13474.97       459.02 o                         
   0  12   4       5176.55       4959.83       387.84 o                         
   2  12   4          1.14         11.66       203.09 o                         
   4  12   4        108.53        265.39       347.44 o                         
   6  12   4        270.17        134.37       368.80 o                         
  -7  13   4        731.13        830.61       293.38 o                         
  -5  13   4        575.36        774.43       234.29 o                         
  -3  13   4       4284.44       4024.29       559.16 o                         
  -1  13   4       1221.56       1027.84       321.98 o                         
   1  13   4          0.22        102.79       355.72 o                         
   3  13   4         40.87        245.41       230.02 o                         
   5  13   4        407.88        510.03       242.30 o                         
  -6  14   4       1678.81       1989.15       152.88 o                         
  -4  14   4      11036.42       9616.71       462.76 o                         
  -2  14   4      30474.27      28284.26       717.44 o                         
   0  14   4       1868.63       1785.04       132.84 o                         
   2  14   4      20613.23      19338.07       609.84 o                         
   4  14   4        148.00        285.82       381.81 o                         
  -5  15   4        432.36        261.37       274.26 o                         
  -3  15   4        493.09        447.59       304.98 o                         
  -1  15   4        625.55        616.06       291.99 o                         
   1  15   4        146.21        126.04       252.02 o                         
  -4  16   4         84.95         12.00       266.37 o                         
  -2  16   4       3587.68       3519.89       187.00 o                         
   0  16   4        148.28        -51.45       545.34 o                         
 -12   0   5       1044.49       1195.13       200.40 o                         
 -10   0   5       3349.61       3266.67       200.78 o                         
  -8   0   5        613.19        508.04       167.93 o                         
  -6   0   5      24538.84      25395.82       772.96 o                         
  -4   0   5      36434.29      35516.52       591.45 o                         
  -2   0   5        699.77        693.94        87.10 o                         
   0   0   5       8243.30       8018.82       473.49 o                         
   2   0   5       2763.17       3186.55       175.75 o                         
   4   0   5      16881.63      16940.72       447.19 o                         
   6   0   5      34658.95      32725.44       623.70 o                         
   8   0   5        395.01        171.01       190.98 o                         
 -11   1   5          2.16        -16.55       134.22 o                         
  -9   1   5       9748.31       9846.85       248.48 o                         
  -7   1   5       3417.49       3377.00       126.73 o                         
  -5   1   5       3822.82       3766.23       162.12 o                         
  -3   1   5         16.68         88.12        91.67 o                         
  -1   1   5       2748.71       2935.04       135.47 o                         
   1   1   5       2426.55       2616.01       108.35 o                         
   3   1   5        459.22        507.16       112.06 o                         
   5   1   5      10713.54      10911.20       259.45 o                         
   7   1   5         27.37        269.16       121.87 o                         
 -12   2   5       2675.36       3005.93       210.98 o                         
 -10   2   5      16795.50      16632.11       494.62 o                         
  -8   2   5       7861.92       7849.12       316.66 o                         
  -6   2   5      13261.73      13404.31       465.16 o                         
  -4   2   5         77.27        195.07       132.21 o                         
  -2   2   5         14.91         16.09       132.48 o                         
   0   2   5        265.00        322.36       241.39 o                         
   2   2   5      23938.35      24641.25       815.32 o                         
   4   2   5       4026.97       4360.60       226.34 o                         
   6   2   5       6476.34       6902.73       438.62 o                         
   8   2   5       6141.30       6213.37       294.50 o                         
 -11   3   5       1500.88       1513.46       308.80 o                         
  -9   3   5      28625.98      29741.99       614.21 o                         
  -7   3   5       1160.80       1135.19       250.29 o                         
  -5   3   5      15061.77      15065.61       373.75 o                         
  -3   3   5        175.85        347.90       153.85 o                         
  -1   3   5       9427.05       9628.19       289.24 o                         
   1   3   5      18642.49      18031.10       681.42 o                         
   3   3   5       7155.52       7029.07       293.73 o                         
   5   3   5      11001.01      11182.78       377.61 o                         
   7   3   5        738.83        676.90       125.85 o                         
 -12   4   5       2087.82       1762.53       193.27 o                         
 -10   4   5       1914.08       1834.31       400.74 o                         
  -8   4   5        170.56        302.75       159.31 o                         
  -6   4   5       8575.29       8609.13       317.48 o                         
  -4   4   5        187.53       -138.87       164.76 o                         
  -2   4   5       6254.52       6612.86       265.02 o                         
   0   4   5        629.60        658.09       178.93 o                         
   2   4   5       3398.76       3361.66       295.52 o                         
   4   4   5       5832.68       5624.36       338.53 o                         
   6   4   5       1624.16       1453.88       105.01 o                         
 -11   5   5       1218.64       1210.79       343.42 o                         
  -9   5   5      22281.97      22596.14       651.08 o                         
  -7   5   5       5323.85       5741.81       290.49 o                         
  -5   5   5       6782.42       7274.65       295.72 o                         
  -3   5   5         93.50        107.36       166.92 o                         
  -1   5   5         76.51        140.47       151.94 o                         
   1   5   5      30645.51      31287.90       521.75 o                         
   3   5   5       2882.94       2770.41       227.25 o                         
   5   5   5      26548.68      26075.51      1071.49 o                         
   7   5   5        541.24        571.49       235.29 o                         
 -10   6   5       1178.24        496.61       309.01 o                         
  -8   6   5       3277.87       3480.71       562.01 o                         
  -6   6   5      20961.85      21704.09       668.50 o                         
  -4   6   5      16147.97      16026.81       406.33 o                         
  -2   6   5        268.38        164.52       173.85 o                         
   0   6   5       1099.86       1030.94       201.82 o                         
   2   6   5       2544.42       2538.82       240.83 o                         
   4   6   5       5586.14       5350.15       261.85 o                         
   6   6   5      20357.73      20999.19       562.58 o                         
 -11   7   5        619.15        540.08       526.99 o                         
  -9   7   5        873.07        298.16       290.91 o                         
  -7   7   5         61.28        106.40       382.06 o                         
  -5   7   5       3983.46       3967.08       190.26 o                         
  -3   7   5        336.93        366.78       161.60 o                         
  -1   7   5        343.46        294.72       182.46 o                         
   1   7   5       3013.97       2977.63       153.74 o                         
   3   7   5         40.34        259.19       208.68 o                         
   5   7   5         34.12        -18.13       182.87 o                         
   7   7   5       2169.66       2060.86       135.44 o                         
 -10   8   5      15716.43      13492.26       590.88 o                         
  -8   8   5       8285.12       7539.94       374.01 o                         
  -6   8   5      26936.15      27104.16       616.90 o                         
  -4   8   5        100.17        214.02       291.02 o                         
  -2   8   5       1344.06       1408.67        94.06 o                         
   0   8   5         56.06         74.87       163.92 o                         
   2   8   5      29463.59      29240.13       577.06 o                         
   4   8   5      11878.76      11610.99       410.54 o                         
   6   8   5      10064.01      10470.09       438.39 o                         
  -9   9   5      17969.11      15566.73       611.60 o                         
  -7   9   5       1473.86       1463.13       259.90 o                         
  -5   9   5       4115.59       4195.86       236.36 o                         
  -3   9   5       2031.24       2108.36       118.83 o                         
  -1   9   5       7785.09       7855.29       349.93 o                         
   1   9   5      19747.51      19126.55       622.97 o                         
   3   9   5       5988.05       5569.88       261.17 o                         
   5   9   5       3848.83       3915.43       219.92 o                         
  -8  10   5         17.02        272.61       260.92 o                         
  -6  10   5        529.37        621.83       141.84 o                         
  -4  10   5       3482.54       3323.34       194.87 o                         
  -2  10   5        199.92        -14.10       193.72 o                         
   0  10   5       1041.51       1089.87        98.87 o                         
   2  10   5          0.88       -145.46       204.78 o                         
   4  10   5        423.42        455.10       305.86 o                         
  -9  11   5      29051.62      26504.61       806.62 o                         
  -7  11   5       6536.34       5764.21       325.70 o                         
  -5  11   5      15352.88      13887.37       849.07 o                         
  -3  11   5       1853.75       1866.53       121.07 o                         
  -1  11   5       3653.50       3226.45       167.23 o                         
   1  11   5      13094.22      13954.45       472.09 o                         
   3  11   5       2596.50       2320.51       170.02 o                         
   5  11   5      34275.30      33725.59      1047.83 o                         
  -8  12   5        170.93        525.49       274.83 o                         
  -6  12   5       4708.11       4160.75       214.63 o                         
  -4  12   5       6905.85       7049.05       350.77 o                         
  -2  12   5       1017.74        864.17       143.61 o                         
   0  12   5         99.87        289.78       198.08 o                         
   2  12   5          6.81       -175.94       220.10 o                         
   4  12   5       5093.47       5176.99       723.47 o                         
  -7  13   5        214.36       -110.59       302.40 o                         
  -5  13   5       3100.90       3268.16       294.77 o                         
  -3  13   5         68.90       -161.02       241.74 o                         
  -1  13   5        281.97        700.82       225.98 o                         
   1  13   5        875.87        435.64       393.73 o                         
   3  13   5        413.29        528.77       255.92 o                         
  -4  14   5        104.88        225.12       241.10 o                         
  -2  14   5        323.52        254.07       261.15 o                         
   0  14   5         25.07         85.12       224.23 o                         
 -10   0   6      12683.75      12410.61       422.85 o                         
  -8   0   6       2756.55       2850.79       141.39 o                         
  -6   0   6       7736.89       7876.60       293.94 o                         
  -4   0   6       3530.34       3920.47       182.69 o                         
  -2   0   6      31685.69      31834.22       536.33 o                         
   0   0   6       7035.40       7245.65       290.49 o                         
   2   0   6      28924.88      29562.64       557.27 o                         
   4   0   6        892.62       1178.19        95.17 o                         
   6   0   6        430.21        372.67       217.41 o                         
 -11   1   6        548.38        458.45       141.68 o                         
  -9   1   6       1945.92       1993.51        77.17 o                         
  -7   1   6       3175.28       3288.51       130.55 o                         
  -5   1   6       4853.43       4751.34       181.80 o                         
  -3   1   6      21842.51      21553.70       532.87 o                         
  -1   1   6        270.98        334.74       110.42 o                         
   1   1   6       4319.56       4367.30       200.51 o                         
   3   1   6        770.63        807.16        74.66 o                         
   5   1   6       5387.76       5127.35       182.29 o                         
 -10   2   6        176.00        442.59       177.21 o                         
  -8   2   6        371.08        421.97       213.31 o                         
  -6   2   6      15129.79      14728.33       494.20 o                         
  -4   2   6       6984.93       7147.74       288.73 o                         
  -2   2   6      30456.18      30199.83       523.45 o                         
   0   2   6       8954.04       8660.97       416.95 o                         
   2   2   6         34.24       -186.56       186.56 o                         
   4   2   6        168.05         62.32       189.42 o                         
   6   2   6       1412.15       1271.65       110.93 o                         
 -11   3   6        965.85        758.61       267.00 o                         
  -9   3   6       1161.76       1289.90        96.24 o                         
  -7   3   6         13.64       -291.93       291.93 o                         
  -5   3   6       4872.33       4813.48       248.23 o                         
  -3   3   6      40457.74      40426.66      1252.24 o                         
  -1   3   6      26690.38      27403.72       724.69 o                         
   1   3   6       9101.37       8364.09       328.43 o                         
   3   3   6         47.75        -20.91       163.43 o                         
   5   3   6         35.00        315.04       192.71 o                         
 -10   4   6        110.61        158.02       206.98 o                         
  -8   4   6        176.51        -31.64       189.91 o                         
  -6   4   6       6316.78       6212.22       301.06 o                         
  -4   4   6       5349.38       5298.90       291.70 o                         
  -2   4   6        206.11        256.80       249.40 o                         
   0   4   6       6192.47       5984.10       284.73 o                         
   2   4   6        257.34        276.19       217.97 o                         
   4   4   6       4167.88       4148.83       467.70 o                         
   6   4   6        480.75        706.53       200.99 o                         
 -11   5   6        883.52        410.06       275.22 o                         
  -9   5   6        343.53        603.89       205.41 o                         
  -7   5   6       2421.10       2630.15       150.36 o                         
  -5   5   6       7084.66       7630.51       319.81 o                         
  -3   5   6      26386.40      27585.58      1186.34 o                         
  -1   5   6        750.56        607.48       172.88 o                         
   1   5   6      16406.42      17094.06      1033.09 o                         
   3   5   6          4.70       -179.59       179.59 o                         
   5   5   6       3626.83       3544.37       205.76 o                         
 -10   6   6       8367.17       8220.56       431.10 o                         
  -8   6   6       3242.37       3449.62       186.66 o                         
  -6   6   6      16935.47      16249.37      1091.26 o                         
  -4   6   6       3195.47       2918.86       163.18 o                         
  -2   6   6      17095.33      17243.92       440.16 o                         
   0   6   6       7621.96       7332.34       320.42 o                         
   2   6   6      17189.57      17665.84       584.54 o                         
   4   6   6        899.32        885.40       133.37 o                         
  -9   7   6       2754.58       2470.09       213.78 o                         
  -7   7   6        941.70       1085.05       289.56 o                         
  -5   7   6        171.08        161.92       181.52 o                         
  -3   7   6       2113.41       2275.44       127.87 o                         
  -1   7   6       2266.05       2315.41       140.38 o                         
   1   7   6       2216.23       2151.84       115.58 o                         
   3   7   6        351.37        482.42       113.56 o                         
   5   7   6        678.02        696.41       230.26 o                         
  -8   8   6         24.61       -227.69       227.69 o                         
  -6   8   6      18092.68      18454.98       522.57 o                         
  -4   8   6       3816.14       4083.44       308.73 o                         
  -2   8   6      33636.46      32843.69       638.30 o                         
   0   8   6       8706.02       7909.75       356.48 o                         
   2   8   6       1461.22       1648.36       123.56 o                         
   4   8   6        991.43        934.96       134.86 o                         
  -9   9   6        162.32        -93.37       271.16 o                         
  -7   9   6        110.23          0.00       209.00 o                         
  -5   9   6         52.16         63.41       205.46 o                         
  -3   9   6      17212.63      16871.12       700.51 o                         
  -1   9   6      12136.16      12568.31       433.89 o                         
   1   9   6        982.39       1125.19       201.37 o                         
   3   9   6         42.51        186.46       256.48 o                         
  -8  10   6        390.62        648.38       252.75 o                         
  -6  10   6       2149.90       1903.28       130.06 o                         
  -4  10   6       3089.48       3076.07       432.50 o                         
  -2  10   6       2310.79       2353.36       165.09 o                         
   0  10   6        312.19          7.10       244.98 o                         
   2  10   6       6454.15       5882.11       274.07 o                         
  -7  11   6       3551.09       3406.86       172.82 o                         
  -5  11   6       6499.10       6060.14       464.58 o                         
  -3  11   6      31421.82      30653.38       693.25 o                         
  -1  11   6        666.57        584.68       448.06 o                         
   1  11   6      12318.16      11836.57       474.69 o                         
  -6  12   6       2160.18       2127.05       149.20 o                         
  -4  12   6       1843.53       1680.36       131.45 o                         
  -2  12   6       1717.05       1721.69       126.99 o                         
   0  12   6        110.94        306.56       392.33 o                         
  -3  13   6        701.68        587.79       269.50 o                         
 -10   0   7      41251.72      41173.27      1130.90 o                         
  -8   0   7        859.64        975.28       120.73 o                         
  -6   0   7      25718.73      25330.55       542.26 o                         
  -4   0   7      10813.96       9909.46       382.30 o                         
  -2   0   7         56.38        169.71       158.22 o                         
   0   0   7       8856.55       8690.21       347.01 o                         
   2   0   7      22332.52      21527.47       705.88 o                         
   4   0   7      20446.21      20166.71       654.30 o                         
  -9   1   7        204.65        177.13       170.51 o                         
  -7   1   7       3255.15       3224.35       118.71 o                         
  -5   1   7        753.87        868.77        84.12 o                         
  -3   1   7       3340.84       3183.87       185.57 o                         
  -1   1   7        144.51        138.05       126.43 o                         
   1   1   7       4419.84       4639.22       189.33 o                         
   3   1   7       5324.98       5359.73       184.67 o                         
 -10   2   7       9947.57      10309.06       413.28 o                         
  -8   2   7        178.07        343.95       164.30 o                         
  -6   2   7        976.07       1099.74        90.58 o                         
  -4   2   7         57.98        -52.68       192.21 o                         
  -2   2   7         56.94        231.92       161.95 o                         
   0   2   7      14770.73      15546.53       550.91 o                         
   2   2   7        632.35        521.44       162.16 o                         
   4   2   7       7454.36       7209.44       445.85 o                         
  -9   3   7      10700.96      10674.96       419.22 o                         
  -7   3   7      36000.94      34721.20       662.23 o                         
  -5   3   7      11547.00      12745.78       406.81 o                         
  -3   3   7        191.70        144.70       179.65 o                         
  -1   3   7       1805.12       1602.56       102.78 o                         
   1   3   7      13618.60      13444.66       434.80 o                         
   3   3   7       5763.78       6210.76       310.31 o                         
  -8   4   7        182.83        212.41       429.32 o                         
  -6   4   7        324.67        235.65       194.07 o                         
  -4   4   7        581.58        398.40       384.47 o                         
  -2   4   7        302.51        450.74       173.07 o                         
   0   4   7         88.37        135.05       193.45 o                         
   2   4   7        262.49         37.22       208.98 o                         
  -9   5   7       7015.30       6909.15       370.35 o                         
  -7   5   7       8570.87       9096.13       389.19 o                         
  -5   5   7         30.87         63.68       156.41 o                         
  -3   5   7        259.17        488.07       113.60 o                         
  -1   5   7        403.31        597.90       193.63 o                         
   1   5   7      14328.61      13728.58       448.98 o                         
   3   5   7       5137.77       5375.21       274.37 o                         
  -8   6   7       1494.54       1662.97       124.41 o                         
  -6   6   7      12870.95      13932.76       521.40 o                         
  -4   6   7       3758.19       3395.47       204.61 o                         
  -2   6   7        758.07       1107.36       159.86 o                         
   0   6   7      10036.76       9697.87       535.88 o                         
   2   6   7      15734.90      14453.16       837.08 o                         
  -7   7   7        721.67        222.46       242.57 o                         
  -5   7   7         51.28        119.84       192.59 o                         
  -3   7   7         34.59        239.40       168.21 o                         
  -1   7   7         50.08        364.50       111.62 o                         
   1   7   7         23.79        561.78       176.72 o                         
  -6   8   7       7429.54       7048.87       384.83 o                         
  -4   8   7        311.81        298.38       468.74 o                         
  -2   8   7        604.55        765.04       191.55 o                         
   0   8   7      11872.96      12289.73       444.95 o                         
  -5   9   7       5161.27       5665.05       461.77 o                         
  -3   9   7       1658.38       1503.84       118.88 o                         
  -1   9   7        626.28        405.86       215.66 o                         
  -4  10   7        226.02       -253.82       253.82 o                         
  -2  10   7        565.09        565.47       216.70 o                         
  -6   0   8       5351.68       5471.42       594.33 o                         
  -4   0   8      21965.36      22074.46       562.33 o                         
  -2   0   8      18450.18      19393.67       537.34 o                         
   0   0   8       7763.35       7829.85       645.29 o                         
  -7   1   8        938.10       1085.33        86.69 o                         
  -5   1   8       1454.16       1626.17        97.28 o                         
  -3   1   8        434.14        469.50       138.46 o                         
  -1   1   8         17.23         43.35       129.16 o                         
  -6   2   8          8.53          2.61       190.37 o                         
  -4   2   8       4714.91       4616.12       257.99 o                         
  -2   2   8       1515.44       1574.81       110.43 o                         
   0   2   8        253.42        338.25       272.49 o                         
  -7   3   8       9419.15      10564.95       428.80 o                         
  -5   3   8       3165.11       3158.09       175.92 o                         
  -3   3   8      17035.26      17958.70       766.87 o                         
  -1   3   8       3739.45       3647.42       203.60 o                         
  -6   4   8          9.89        -51.92       192.36 o                         
  -4   4   8         65.00         14.56       200.88 o                         
  -2   4   8         30.89        507.13       192.34 o                         
  -5   5   8       2971.03       3433.00       181.62 o                         
  -3   5   8       9382.64       9738.63       418.17 o                         
  -1   5   8         94.73        368.79       538.18 o                         
  -4   6   8      13734.60      13618.76       480.42 o                         
                                                                                
